# Supplementary material for: A new species of Acartia (Copepoda, Calanoida) from the Philippines, based on morphological and molecular analyses
Source: Zookeys. 2019 Jan 8;(814):71–94. doi: 10.3897/zookeys.814.24601 (PMC6333732; doi:10.3897/zookeys.814.24601)
Supplement: XML Treatment for Acartia (Odontacartia) edentata [file zookeys.814.24601-treatment1.xml]

<!DOCTYPE tp:taxon-treatment
  PUBLIC "-//TaxonX//DTD Taxonomic Treatment Publishing DTD v0 20100105//EN" "tax-treatment-NSO.dtd">
<tp:taxon-treatment xmlns:tp="http://www.plazi.org/taxpub"><tp:treatment-meta><kwd-group><label>Taxon classification</label><kwd><named-content xmlns:xlink="http://www.w3.org/1999/xlink" content-type="kingdom">Animalia</named-content></kwd><kwd><named-content xmlns:xlink="http://www.w3.org/1999/xlink" content-type="order">Calanoida</named-content></kwd><kwd><named-content xmlns:xlink="http://www.w3.org/1999/xlink" content-type="family">Acartiidae</named-content></kwd></kwd-group><mixed-citation publication-type="journal"><person-group><name><surname>Srinui</surname><given-names>Khwanruan</given-names></name><name><surname>Ohtsuka</surname><given-names>Susumu</given-names></name><name><surname>Metillo</surname><given-names>Ephrime B.</given-names></name><name><surname>Nishibori</surname><given-names>Masahide</given-names></name></person-group><article-title>A new species of <italic><tp:taxon-name><tp:taxon-name-part taxon-name-part-type="genus" reg="Acartia">Acartia</tp:taxon-name-part></tp:taxon-name></italic> (<tp:taxon-name><tp:taxon-name-part taxon-name-part-type="subclass">Copepoda</tp:taxon-name-part></tp:taxon-name>, <tp:taxon-name><tp:taxon-name-part taxon-name-part-type="order">Calanoida</tp:taxon-name-part></tp:taxon-name>) from the Philippines, based on morphological and molecular analyses</article-title><source>Zookeys</source><day>8</day><month>1</month><year>2019</year><volume>2019</volume><issue>814</issue><fpage>71</fpage><lpage>94</lpage><pub-id pub-id-type="doi">10.3897/zookeys.814.24601</pub-id></mixed-citation></tp:treatment-meta><tp:nomenclature><tp:taxon-name><tp:taxon-name-part taxon-name-part-type="genus" reg="Acartia">Acartia</tp:taxon-name-part> (<tp:taxon-name-part taxon-name-part-type="subgenus" reg="Odontacartia">Odontacartia</tp:taxon-name-part>) <tp:taxon-name-part taxon-name-part-type="species" reg="edentata">edentata</tp:taxon-name-part><object-id xmlns:xlink="http://www.w3.org/1999/xlink" content-type="zoobank" xlink:type="simple">http://zoobank.org/2EC6BED6-0611-465D-A0A3-643511DF8542</object-id></tp:taxon-name><tp:taxon-authority>Srinui, Ohtsuka &amp; Metillo</tp:taxon-authority><tp:taxon-status xmlns:xlink="http://www.w3.org/1999/xlink" xlink:type="simple">sp. n.</tp:taxon-status><xref ref-type="fig" rid="F2">Figures 2</xref><xref ref-type="fig" rid="F3">, 3</xref><xref ref-type="fig" rid="F4">, 4</xref><xref ref-type="fig" rid="F5">, 5</xref></tp:nomenclature><tp:treatment-sec sec-type="material" id="SECID0EVKAE"><title>Material.</title><p>Type locality: Carigara Bay, Off Leyte Island, the Philippines (<named-content xmlns:xlink="http://www.w3.org/1999/xlink" content-type="dwc:verbatimCoordinates" xlink:type="simple"><named-content content-type="geo-json" specific-use="{&#34;type&#34;:&#34;Point&#34;,&#34;coordinates&#34;:[125.150278,11.519444]}" id="NCID0E5KAE" xlink:type="simple">11°30'70"N; 124°69'01"E</named-content></named-content>) (Fig. <xref ref-type="fig" rid="F1">1</xref>), August 23, 2013 (10 ♀, 10 ♂).</p></tp:treatment-sec><tp:treatment-sec sec-type="Types" id="SECID0EHLAE"><title>Types.</title><p>Holotype: ♀, dissected and mounted on 2 glass slides (BIMS–Zoo–0267); paratype (allotype): 1 ♂, dissected and mounted on 2 glass slides (BIMS–Zoo–0268); additional paratypes: 4 ♀, 3 ♂ partially dissected and mounted on 3 glass slides (BIMS–Zoo–0269).</p></tp:treatment-sec><tp:treatment-sec sec-type="description" id="SECID0EMLAE"><title>Measurements.</title><p>Female. Total length, 1.19–1.23 mm (mean ± SD = 1.21 ± 0.01 mm, <italic>N</italic> = 10; holotype, 1.19 mm); prosome length, 0.42–0.46 mm (0.44 ± 0.01 mm; holotype, 0.44 mm); prosome width, 0.24–0.29 mm (0.26 ± 0.01 mm; holotype, 0.25 mm). Male. Total length 1.08–1.15 mm (mean ± SD = 1.10 ± 0.02 mm, <italic>N</italic> = 10; allotype, 1.10 mm); prosome length, 0.39–0.41 mm (0.40 ± 0.00 mm; allotype, 0.40 mm); prosome width, 0.23–0.26 mm (0.24 ± 0.01 mm; allotype, 0.25 mm).</p></tp:treatment-sec><tp:treatment-sec sec-type="description" id="SECID0EWLAE"><title>Descriptions.</title><p>Female. Body (Fig. <xref ref-type="fig" rid="F2">2A, B</xref>) elongate; cephalosome completely separate from first pedigerous somite; anterior margin of cephalosome triangular in dorsal view; rostrum with pair of thick, strong and sharp filaments (Figs <xref ref-type="fig" rid="F4">4F</xref>, <xref ref-type="fig" rid="F5">5F</xref>); fourth and fifth pedigerous somites fused. Posterior prosome symmetrical with pair of acute processes on each side: large ventrolateral, pointed processes with pair of small prominences between and pair of smaller, pointed processes dorsally (Fig. <xref ref-type="fig" rid="F2">2A</xref>). Urosome composed of three free somites; genital double-somite symmetrical with ratio of width–length ratio approximately 1:1, lacking posterodorsal pointed processes (Figs <xref ref-type="fig" rid="F2">2A</xref>, <xref ref-type="fig" rid="F5">5A</xref>); second urosomite with pair of strong, posterodorsal, pointed processes; anal somite as wide as long, without lateral rows of fine setules. Proportional lengths of urosomites and caudal ramus 41:22:15:22 (= 100). Caudal rami with setules along lateral margin, and symmetrical with 6 plumose setae (II–VII). I absent, V longest, and VII inserted anterodorsally.</p><fig id="F2" position="float" orientation="portrait"><label>Figure 2.</label><caption><p><tp:taxon-name><tp:taxon-name-part taxon-name-part-type="genus" reg="Acartia">Acartia</tp:taxon-name-part> (<tp:taxon-name-part taxon-name-part-type="subgenus" reg="Odontacartia">Odontacartia</tp:taxon-name-part>) <tp:taxon-name-part taxon-name-part-type="species" reg="edentata">edentata</tp:taxon-name-part></tp:taxon-name> sp. n. female (holotype) <bold>A</bold> Habitus, dorsal view <bold>B</bold> Habitus, lateral view <bold>C</bold> Antennule, Roman numerals denote segment numbers <bold>D</bold> Antenna <bold>E</bold> Maxilla <bold>F</bold> Maxilliped.</p></caption><graphic xmlns:xlink="http://www.w3.org/1999/xlink" xlink:href="zookeys-814-071-g002.jpg" position="float" orientation="portrait" xlink:type="simple" id="oo_255597.jpg"/></fig><p>Antennule (Fig. <xref ref-type="fig" rid="F2">2C</xref>) reaching beyond posterior end of second urosomite, symmetrical, 17-segmented; segments II–VIII completely fused; segments II, IV, VII, VIII, XI, XV, and XVII with aesthetasc (ae). Fusion pattern and setal elements as follows (Roman numerals represent ancestral segments): I = 1, II–VIII= 7 + 2ae, IX = 1+ (1 spiniform), X–XI = 2 + (1 spiniform) + ae, XII = 1, XIII–XV = 3 + ae, XVI= 1 + ae, XVII–XVIII = 2 + (1 process) + ae, XIX = 1 + (1 process), XX = 1, XXI= 1 + (1 process) + ae, XXII = 1, XXIII = 1, XXIV = 2, XXV = 2 + ae, XXVI = 2, XXVII–XXVIII = 4 + ae.</p><!--PageBreak--><p>Antenna (Fig. <xref ref-type="fig" rid="F2">2D</xref>) coxa with single seta; basis fused to elongated first endopodal segment forming allobasis with eight setae on outer medial margin, and single lateral seta and transverse row of small spinules terminally; second segment with eight outer <!--PageBreak-->setae and fine setules along inner margin; free terminal segment short with six setae. Exopod 3-segmented, setation formula 1, 4, 3.</p><p>Mandible (Fig. <xref ref-type="fig" rid="F3">3A</xref>) gnathobase having two sharp cuspid teeth, one blunt tooth, and three small sharp teeth bordered by small spinules at the proximal end; basis with fine setules on medial outer marginal, single seta distally, and patch of small spinules on surface at midlength; first endopodal segment short with two short setae, second segment with seven setae; exopod 4-segmented, first to fourth with setation formula 1, 1, 2, 2; first segment with row of small spinules.</p><fig id="F3" position="float" orientation="portrait"><label>Figure 3.</label><caption><p><tp:taxon-name><tp:taxon-name-part taxon-name-part-type="genus" reg="Acartia">Acartia</tp:taxon-name-part> (<tp:taxon-name-part taxon-name-part-type="subgenus" reg="Odontacartia">Odontacartia</tp:taxon-name-part>) <tp:taxon-name-part taxon-name-part-type="species" reg="edentata">edentata</tp:taxon-name-part></tp:taxon-name> sp. n. female (<bold>A–G</bold>) and male (<bold>H</bold>) (holotype) <bold>A</bold> Mandible <bold>B</bold> Maxilla <bold>C</bold> Leg 1 <bold>D</bold> Leg 2 <bold>E</bold> Leg 3 <bold>F</bold> Leg 4 <bold>G</bold> Legs 5 <bold>H</bold> Legs 5.</p></caption><graphic xmlns:xlink="http://www.w3.org/1999/xlink" xlink:href="zookeys-814-071-g003.jpg" position="float" orientation="portrait" xlink:type="simple" id="oo_255598.jpg"/></fig><p>Maxillule (Fig. <xref ref-type="fig" rid="F2">2E</xref>) with precoxal arthrite bearing nine strong spines; coxal endite with three terminal setae; coxal epipodite with one short and eight long setae; basal exite with one terminal seta and one proximal seta; exopod 1-segmented fused with basis and bearing two long medial setae, five setae terminally, with fine spinules along outer marginal; endopod absent.</p><p>Maxilla (Fig. <xref ref-type="fig" rid="F3">3B</xref>) with syncoxal endite bearing 5, 3, 3, 2 setae; basis with one long seta; endopod with four long, one medium, and one short setae.</p><p>Maxilliped (Fig. <xref ref-type="fig" rid="F2">2F</xref>) highly reduced; syncoxa with setation formula of two long, one medium and one short seta; basis with one short strong, one long setae and row of setules along inner margin; endopod 2-segmented, with four inner spines and terminal spiniform element.</p><p>Legs 1 to 4 (Fig. <xref ref-type="fig" rid="F3">3C–F</xref>) biramous, each with 2-segmented endopod and 3-segmented exopod; coxa unarmed; second endopodal segments of leg 1 and 4 and third exopodal segment of leg 1 with row of small spinules anteriorly. Seta and spine formula as shown in Table <xref ref-type="table" rid="T1">1</xref>.</p><table-wrap id="T1" position="float" orientation="portrait"><label>Table 1.</label><caption><p><tp:taxon-name><tp:taxon-name-part taxon-name-part-type="genus" reg="Acartia">Acartia</tp:taxon-name-part> (<tp:taxon-name-part taxon-name-part-type="subgenus" reg="Odontacartia">Odontacartia</tp:taxon-name-part>) <tp:taxon-name-part taxon-name-part-type="species" reg="edentata">edentata</tp:taxon-name-part></tp:taxon-name> sp. n. armature formula for legs 1–4, with spines and setae indicated by Roman and Arabic numerals, respectively, following <xref ref-type="bibr" rid="B20">Huys and Boxshall (1991)</xref>.</p></caption><table id="TID0ENBAE" rules="all"><tbody><tr><th rowspan="2" colspan="1"/><th rowspan="2" colspan="1">Coxa</th><th rowspan="2" colspan="1">Basis</th><th rowspan="1" colspan="3">Exopod segment</th><th rowspan="1" colspan="2">Endopod segment</th></tr><tr><th rowspan="1" colspan="1">1</th><th rowspan="1" colspan="1">2</th><th rowspan="1" colspan="1">3</th><th rowspan="1" colspan="1">1</th><th rowspan="1" colspan="1">2</th></tr><tr><td rowspan="1" colspan="1">Leg 1</td><td rowspan="1" colspan="1">0-0</td><td rowspan="1" colspan="1">0-0</td><td rowspan="1" colspan="3">1-1; I-1; 2,I,4</td><td rowspan="1" colspan="2">0-1; 1,2,3</td></tr><tr><td rowspan="1" colspan="1">Leg 2</td><td rowspan="1" colspan="1">0-0</td><td rowspan="1" colspan="1">0-0</td><td rowspan="1" colspan="3">0-1; 0-1; 0,I,5</td><td rowspan="1" colspan="2">0-2; 1,2,4</td></tr><tr><td rowspan="1" colspan="1">Leg 3</td><td rowspan="1" colspan="1">0-0</td><td rowspan="1" colspan="1">0-0</td><td rowspan="1" colspan="3">0-1; 0-1; 0,I,5</td><td rowspan="1" colspan="2">0-2; 1,2,4</td></tr><tr><td rowspan="1" colspan="1">Leg 4</td><td rowspan="1" colspan="1">0-0</td><td rowspan="1" colspan="1">1-0</td><td rowspan="1" colspan="3">0-1; 0-1; 0,I,5</td><td rowspan="1" colspan="2">0-3; 1,2,3</td></tr></tbody></table></table-wrap><p>Leg 5 (Fig. <xref ref-type="fig" rid="F3">3G</xref>) symmetrical, coxae and intercoxal sclerite completely fused; basis longer than wide, outer margin with single lateral seta, slightly longer than terminal seta of exopod; exopod with knob-like projection basally, distal half spinulose.</p><p>Male. Body (Fig. <xref ref-type="fig" rid="F4">4A, B</xref>) similar to that of female; cephalosome anterior bluntly triangular in dorsal view; rostrum (Fig. <xref ref-type="fig" rid="F4">4E</xref>) with paired filaments (Figs <xref ref-type="fig" rid="F4">4E</xref>, <xref ref-type="fig" rid="F5">5E</xref>). Posterior prosome symmetrical with pair of short acute processes dorsolaterally and longer ventrolateral acute processes, with pair of small prominences between two dorsolateral processes. Posterior margin of prosome naked. Urosome composed of five somites, symmetrical in dorsal view; genital somite (= first urosomite) as long as wide, bearing 2 dorsolateral rows of small spinules; second urosomite with two pairs of strong posterior dorsolateral, processes (Figs <xref ref-type="fig" rid="F4">4A, B</xref>, <xref ref-type="fig" rid="F5">5 E</xref>), outer shorter than inner, and furnished with <!--PageBreak-->three rows of minute spinules ventrolaterally (Figs <xref ref-type="fig" rid="F4">4B</xref>, <xref ref-type="fig" rid="F5">5F</xref>); third urosomite with pair of strong acute processes dorsally (Figs <xref ref-type="fig" rid="F4">4 A</xref>, <xref ref-type="fig" rid="F5">5C, D</xref>); fourth urosomite 4.5 times shorter than wide and furnished with pair of small medium-sized acute processes dorsally; anal <!--PageBreak-->somite with setules along outer margins. Caudal rami symmetrical, approximately 1.5 times as long as wide, having lateral setules along inner margin (Fig. <xref ref-type="fig" rid="F5">5D</xref>) and 6 plumose (II–VII) setae as in female.</p><fig id="F4" position="float" orientation="portrait"><label>Figure 4.</label><caption><p><tp:taxon-name><tp:taxon-name-part taxon-name-part-type="genus" reg="Acartia">Acartia</tp:taxon-name-part> (<tp:taxon-name-part taxon-name-part-type="subgenus" reg="Odontacartia">Odontacartia</tp:taxon-name-part>) <tp:taxon-name-part taxon-name-part-type="species" reg="edentata">edentata</tp:taxon-name-part></tp:taxon-name> sp. n., female (<bold>F</bold>) and male (<bold>A–E</bold>) (allotype) <bold>A</bold> Habitus, dorsal view <bold>B</bold> Habitus, lateral view <bold>C</bold> Antennule, Roman numerals denote segment numbers <bold>D</bold> Antennule, Roman numerals denote segment numbers <bold>E</bold> Rostrum of male <bold>F</bold> Rostrum of female.</p></caption><graphic xmlns:xlink="http://www.w3.org/1999/xlink" xlink:href="zookeys-814-071-g004.jpg" position="float" orientation="portrait" xlink:type="simple" id="oo_255599.jpg"/></fig><fig id="F5" position="float" orientation="portrait"><label>Figure 5.</label><caption><p>SEM micrographs of <tp:taxon-name><tp:taxon-name-part taxon-name-part-type="genus" reg="Acartia">Acartia</tp:taxon-name-part> (<tp:taxon-name-part taxon-name-part-type="subgenus" reg="Odontacartia">Odontacartia</tp:taxon-name-part>) <tp:taxon-name-part taxon-name-part-type="species" reg="edentata">edentata</tp:taxon-name-part></tp:taxon-name>, sp. n., female (<bold>A–D</bold>) and male (<bold>E, F</bold>) <bold>A</bold> The genital double-somite lateral view <bold>B</bold> Urosomite, ventral view <bold>C</bold> Genital double-somite, ventral view <bold>D</bold> Rostrum, ventral view <bold>E</bold> Urosomite, dorsal view <bold>F</bold> Urosomite, ventral view.</p></caption><graphic xmlns:xlink="http://www.w3.org/1999/xlink" xlink:href="zookeys-814-071-g005.jpg" position="float" orientation="portrait" xlink:type="simple" id="oo_255600.jpg"/></fig><p>Left antennule (Fig. <xref ref-type="fig" rid="F4">4C</xref>) incompletely 21-segmented; segments 2, 3 and 21 incompletely fused; armature elements and fusion pattern as follows (Roman numerals represent ancestral segments): I = 1, II–V = 3 + ae, XI–IX = 4 + ae, X= 1 + (1 spiniform), XI= 2 + ae, XII = 0, XIII = 0, XIV= 1 + (1 spiniform) + ae, XV = 1, XVI = 1 + ae, XVII = 1, XVIII = 1 + ae, XIX = 1, XX= 1, XXI= 1 + ae, XXII = 1, XXIII = 1, XXIV = 2, XXV = 2 + ae, XXVI = 2, XXVII–XXVIII = 4 + ae.</p><p>Right antennule (Fig. <xref ref-type="fig" rid="F4">4D</xref>) geniculate, incompletely 17–segmented, not reaching beyond posterior end of fifth pedigerous somite; segments 2 and 3 incompletely fused; segments 2, 3, 4, 7, 9, 15, 17 each with aesthetasc (ae); segments 4, 7 and 12 each with spiniform element. Armature elements and fusion pattern as follows (Roman numerals represent ancestral segments): I = 1, II–VI = 3 + (1 minute) + ae, VII–VIII = 2 + ae, IX–XI = 2 (2 spiniforms) + ae, XII = 0, XIII = 1 minute, XIV = 1 (1 spiniform) + ae, XV = 1, XVI = 1 + ae, XVII = 1, XVIII = 1, XIX = 1 + (1 spiniform), XX = 1 + longitudinal row teeth, XXI–XXIII = 3 + longitudinal row teeth, XXIV–XXV = 3+ ae, XXVI = 2, XXVII–XXVIII = 4 + ae.</p><p>Leg 5 (Fig. <xref ref-type="fig" rid="F3">3H</xref>) uniramous, coxae unarmed and completely fused with intercoxal sclerite; each side of basis with outer plumose seta subterminally, left basis approximately 2.5 times as long as wide, with concave inner margin. Right exopod 3-segmented, first segment approximately 3 times as long as wide with single seta subterminally, second segment with small subterminal spine at mid-length of inner irregularly triangular knob, third segment curved inward with small terminal spine and small inner spine midway. Left exopod 2-segmented, first segment about 2.5 times as long as wide, second segment with long inner seta and small terminal spine.</p></tp:treatment-sec><tp:treatment-sec sec-type="SEM observation of Acartia" id="SECID0E1ZAE"><title>SEM observation of <tp:taxon-name><tp:taxon-name-part taxon-name-part-type="genus" reg="Acartia">Acartia</tp:taxon-name-part> (<tp:taxon-name-part taxon-name-part-type="subgenus" reg="Odontacartia">Odontacartia</tp:taxon-name-part>) <tp:taxon-name-part taxon-name-part-type="species" reg="edentata">edentata</tp:taxon-name-part></tp:taxon-name> sp. n.</title><p>The absence of paired dorsal processes on the female genital double-somite and the thick rostrum were confirmed with scanning electron microscopy (Fig. <xref ref-type="fig" rid="F5">5 A, D</xref>). Paired genital slits are located at midlength and moderately separated (Fig. <xref ref-type="fig" rid="F5">5B, C</xref>). A row of setules is located along the anterior margin of each genital slit (Fig. <xref ref-type="fig" rid="F5">5C</xref>).</p><p>SEM observations of the male urosomite clearly showed fine ornamentation on the posterior border of first urosomite (Fig. <xref ref-type="fig" rid="F5">5E</xref>) and second segment furnished with three rows of minute spinules ventrolaterally (Fig. <xref ref-type="fig" rid="F5">5F</xref>). No fine setules were observed along the inner posterior margin of prosome, as described in the above descriptions of the type specimens.</p></tp:treatment-sec><tp:treatment-sec sec-type="remarks" id="SECID0EF2AE"><title>Remarks.</title><p>The subgenus <tp:taxon-name><tp:taxon-name-part taxon-name-part-type="genus" reg="Acartia">Acartia</tp:taxon-name-part> (<tp:taxon-name-part taxon-name-part-type="subgenus" reg="Odontacartia">Odontacartia</tp:taxon-name-part>)</tp:taxon-name> is composed of two species groups, the <italic><tp:taxon-name><tp:taxon-name-part taxon-name-part-type="genus" reg="Acartia"/><tp:taxon-name-part taxon-name-part-type="species" reg="centrura">centrura</tp:taxon-name-part></tp:taxon-name></italic> and <italic><tp:taxon-name><tp:taxon-name-part taxon-name-part-type="genus" reg="Acartia"/><tp:taxon-name-part taxon-name-part-type="species" reg="erythraea">erythraea</tp:taxon-name-part></tp:taxon-name></italic> species groups (<xref ref-type="bibr" rid="B41">Steuer 1923</xref>). <tp:taxon-name><tp:taxon-name-part taxon-name-part-type="genus" reg="Acartia">Acartia</tp:taxon-name-part> (<tp:taxon-name-part taxon-name-part-type="subgenus" reg="Odontacartia">O.</tp:taxon-name-part>) <tp:taxon-name-part taxon-name-part-type="species" reg="lilljeborgi">lilljeborgi</tp:taxon-name-part></tp:taxon-name> is regarded as an intermediate type between the <italic><tp:taxon-name><tp:taxon-name-part taxon-name-part-type="genus" reg="Acartia"/><tp:taxon-name-part taxon-name-part-type="species" reg="centrura">centrura</tp:taxon-name-part></tp:taxon-name></italic> and <italic><tp:taxon-name><tp:taxon-name-part taxon-name-part-type="genus" reg="Acartia"/><tp:taxon-name-part taxon-name-part-type="species" reg="erythraea">erythraea</tp:taxon-name-part></tp:taxon-name></italic> species groups (<xref ref-type="bibr" rid="B41">Steuer 1923</xref>; <xref ref-type="bibr" rid="B45">Ueda 1986</xref>). The <italic><tp:taxon-name><tp:taxon-name-part taxon-name-part-type="genus" reg="Acartia"/><tp:taxon-name-part taxon-name-part-type="species" reg="centrura">centrura</tp:taxon-name-part></tp:taxon-name></italic> species group is defined as follows: in the female, the genital double-somite with a pair of large processes, the first antennulary segment without a large spine, relatively long caudal rami, the exopod of leg 5 with a knob situated or extending to midlength; in the male, the third and fourth urosomites have a dorsal pair of large acute processes, the first exopodal segment of left leg 5 without an outer spine.</p><!--PageBreak--><!--PageBreak--><!--PageBreak--><p>Among the <italic><tp:taxon-name><tp:taxon-name-part taxon-name-part-type="genus" reg="Acartia"/><tp:taxon-name-part taxon-name-part-type="species" reg="centrura">centrura</tp:taxon-name-part></tp:taxon-name></italic> species, the female of <tp:taxon-name><tp:taxon-name-part taxon-name-part-type="genus" reg="Acartia">A.</tp:taxon-name-part> (<tp:taxon-name-part taxon-name-part-type="subgenus" reg="Odontacartia">O.</tp:taxon-name-part>) <tp:taxon-name-part taxon-name-part-type="species" reg="edentata">edentata</tp:taxon-name-part></tp:taxon-name> sp. n. is unique in lacking paired posterior dorsolateral processes on the genital double-somite unlike those of the closely related <tp:taxon-name><tp:taxon-name-part taxon-name-part-type="genus" reg="Acartia">A.</tp:taxon-name-part> (<tp:taxon-name-part taxon-name-part-type="subgenus" reg="Odontacartia">O.</tp:taxon-name-part>) <tp:taxon-name-part taxon-name-part-type="species" reg="pacifica">pacifica</tp:taxon-name-part></tp:taxon-name> (Table <xref ref-type="table" rid="T2">2</xref>). Such an absence can also be found in females of <tp:taxon-name><tp:taxon-name-part taxon-name-part-type="genus" reg="Acartia">A.</tp:taxon-name-part> (<tp:taxon-name-part taxon-name-part-type="subgenus" reg="Odontacartia">O.</tp:taxon-name-part>) <tp:taxon-name-part taxon-name-part-type="species" reg="bowmani">bowmani</tp:taxon-name-part></tp:taxon-name> from India (<xref ref-type="bibr" rid="B1">Abraham 1976</xref>), but the morphology of posterior prosome and fifth legs of both sexes of <tp:taxon-name><tp:taxon-name-part taxon-name-part-type="genus" reg="Acartia">A.</tp:taxon-name-part> (<tp:taxon-name-part taxon-name-part-type="subgenus" reg="Odontacartia">O.</tp:taxon-name-part>) <tp:taxon-name-part taxon-name-part-type="species" reg="bowmani">bowmani</tp:taxon-name-part></tp:taxon-name> differ from that of <tp:taxon-name><tp:taxon-name-part taxon-name-part-type="genus" reg="Acartia">A.</tp:taxon-name-part> (<tp:taxon-name-part taxon-name-part-type="subgenus" reg="Odontacartia">O.</tp:taxon-name-part>) <tp:taxon-name-part taxon-name-part-type="species" reg="edentata">edentata</tp:taxon-name-part></tp:taxon-name> sp. n.: (1) posterior prosomal border of female and male rounded with one pair of medium spines and one pair of small spines dorsally, (2) posterior margin of antennule with small spines on segments 4, 5, 10, 11 and 13 in female, (3) exopod in female fifth leg bulbous basally, (4) first segment of male urosomite bilobed and with fine setules on lateral margins, (5) second segment of right exopod of male fifth leg with quadrilateral shape of inner lobe, and (6) second segment of left exopod of male fifth leg with short seta and short segment. Irrespective of the presence or absence of the dorsal processes on the female genital double-somite, females of the new species and <tp:taxon-name><tp:taxon-name-part taxon-name-part-type="genus" reg="Acartia">A.</tp:taxon-name-part> (<tp:taxon-name-part taxon-name-part-type="subgenus" reg="Odontacartia">O.</tp:taxon-name-part>) <tp:taxon-name-part taxon-name-part-type="species" reg="pacifica">pacifica</tp:taxon-name-part></tp:taxon-name> share the following features: (1) moderately long caudal rami (ca 2.7 times as long as wide), (2) the presence of a basal knob on the exopod of leg 5. Males of these species are also characterized together as follows: (1) the fine setules along posterior margin of first urosomite, (2) the presence of ventrolateral rows of minute spinules on the second urosomite laterally, and (3) dorsal processes on the third urosomite twice as long as those on the fourth urosomite.</p><table-wrap id="T2" position="float" orientation="portrait"><label>Table 2.</label><caption><p>Differences in morphological characteristics among <tp:taxon-name><tp:taxon-name-part taxon-name-part-type="genus" reg="Acartia">Acartia</tp:taxon-name-part> (<tp:taxon-name-part taxon-name-part-type="subgenus" reg="Odontacartia">Odontacartia</tp:taxon-name-part>) <tp:taxon-name-part taxon-name-part-type="species" reg="edentata">edentata</tp:taxon-name-part></tp:taxon-name> sp. n., <tp:taxon-name><tp:taxon-name-part taxon-name-part-type="genus" reg="Acartia">A.</tp:taxon-name-part> (<tp:taxon-name-part taxon-name-part-type="subgenus" reg="Odontacartia">O.</tp:taxon-name-part>) <tp:taxon-name-part taxon-name-part-type="species" reg="pacifica">pacifica</tp:taxon-name-part></tp:taxon-name> from Japan and Korea, and <tp:taxon-name><tp:taxon-name-part taxon-name-part-type="genus" reg="Acartia">A.</tp:taxon-name-part> (<tp:taxon-name-part taxon-name-part-type="subgenus" reg="Odontacartia">O.</tp:taxon-name-part>) <tp:taxon-name-part taxon-name-part-type="species" reg="ohtsukai">ohtsukai</tp:taxon-name-part></tp:taxon-name>.</p></caption><table id="TID0E6MAE" rules="all"><tbody><tr><th rowspan="1" colspan="1">Features</th><th rowspan="1" colspan="1"><tp:taxon-name><tp:taxon-name-part taxon-name-part-type="genus" reg="Acartia">A.</tp:taxon-name-part> (<tp:taxon-name-part taxon-name-part-type="subgenus" reg="Odontacartia">O.</tp:taxon-name-part>) <tp:taxon-name-part taxon-name-part-type="species" reg="edentata">edentata</tp:taxon-name-part></tp:taxon-name> sp. n.</th><th rowspan="1" colspan="1"><tp:taxon-name><tp:taxon-name-part taxon-name-part-type="genus" reg="Acartia">A.</tp:taxon-name-part> (<tp:taxon-name-part taxon-name-part-type="subgenus" reg="Odontacartia">O.</tp:taxon-name-part>) <tp:taxon-name-part taxon-name-part-type="species" reg="pacifica">pacifica</tp:taxon-name-part></tp:taxon-name> (Japan and Korea)</th><th rowspan="1" colspan="1"><tp:taxon-name><tp:taxon-name-part taxon-name-part-type="genus" reg="Acartia">A.</tp:taxon-name-part> (<tp:taxon-name-part taxon-name-part-type="subgenus" reg="Odontacartia">O.</tp:taxon-name-part>) <tp:taxon-name-part taxon-name-part-type="species" reg="ohtsukai">ohtsukai</tp:taxon-name-part></tp:taxon-name>*</th></tr><tr><td rowspan="1" colspan="4">
                            <bold>Female</bold>
                          </td></tr><tr><td rowspan="1" colspan="1">Setae on segment (5) VII of right antennule</td><td rowspan="1" colspan="1">1 seta</td><td rowspan="1" colspan="1">Absent</td><td rowspan="1" colspan="1">1 seta</td></tr><tr><td rowspan="1" colspan="1">Paired posterior dorsolateral processes on the genital double-somite</td><td rowspan="1" colspan="1">Absent</td><td rowspan="1" colspan="1">Present</td><td rowspan="1" colspan="1">Present</td></tr><tr><td rowspan="1" colspan="1">Length of dorsal processes on the second urosomite relative to the posterior border of the anal somite</td><td rowspan="1" colspan="1">Reaching posterior border of anal somite</td><td rowspan="1" colspan="1">Half of length</td><td rowspan="1" colspan="1">Half of length</td></tr><tr><td rowspan="1" colspan="1">Length ratio of lateral to terminal setae of leg 5</td><td rowspan="1" colspan="1">1.3</td><td rowspan="1" colspan="1">2</td><td rowspan="1" colspan="1">1</td></tr><tr><td rowspan="1" colspan="1">Mandibular processes</td><td rowspan="1" colspan="1">1 blunt and 2 cuspidate</td><td rowspan="1" colspan="1">1 blunt covered with chitosan and 6 cuspidate</td><td rowspan="1" colspan="1">5 cuspidate</td></tr><tr><td rowspan="1" colspan="4">
                            <bold>Male</bold>
                          </td></tr><tr><td rowspan="1" colspan="1">Length of dorsal and lateral spines on second somite</td><td rowspan="1" colspan="1">Medium</td><td rowspan="1" colspan="1">Long</td><td rowspan="1" colspan="1">Short</td></tr><tr><td rowspan="1" colspan="1">Presence of three rows of spinules ventrolaterally on second somite</td><td rowspan="1" colspan="1">Present</td><td rowspan="1" colspan="1">Present</td><td rowspan="1" colspan="1">Absent</td></tr><tr><td rowspan="1" colspan="1">Dorsal processes of third urosomite long enough to reach beyond those of fourth urosomite</td><td rowspan="1" colspan="1">Reaching</td><td rowspan="1" colspan="1">Not reaching</td><td rowspan="1" colspan="1">Not reaching</td></tr><tr><td rowspan="1" colspan="1">Insertion of inner seta on second exopod segment of left leg 5</td><td rowspan="1" colspan="1">Midway</td><td rowspan="1" colspan="1">Subterminal</td><td rowspan="1" colspan="1">Subterminal</td></tr><tr><td rowspan="1" colspan="1">Shape of medial projection on second exopodal segment of right leg 5</td><td rowspan="1" colspan="1">Irregular triangular</td><td rowspan="1" colspan="1">Rounded triangular</td><td rowspan="1" colspan="1">Quadrate</td></tr></tbody></table><table-wrap-foot><fn><p>*According to Ueda and Bucklin, 2006.</p></fn></table-wrap-foot></table-wrap><p>Since “<tp:taxon-name><tp:taxon-name-part taxon-name-part-type="genus" reg="Acartia">A.</tp:taxon-name-part> (<tp:taxon-name-part taxon-name-part-type="subgenus" reg="Odontacartia">O.</tp:taxon-name-part>) <tp:taxon-name-part taxon-name-part-type="species" reg="pacifica">pacifica</tp:taxon-name-part></tp:taxon-name>” s.l. morphologically and genetically consists of several cryptic species (<xref ref-type="bibr" rid="B46">Ueda and Bucklin 2006</xref>; Srinui et al. unpublished), we genetically compared specimens obtained from Japan (the Seto Inland Sea) and South Korea near the type localities to the new species (see “Molecular diversity” below). In conclusion, our Japanese and Korean specimens of <tp:taxon-name><tp:taxon-name-part taxon-name-part-type="genus" reg="Acartia">A.</tp:taxon-name-part> (<tp:taxon-name-part taxon-name-part-type="subgenus" reg="Odontacartia">O.</tp:taxon-name-part>) <tp:taxon-name-part taxon-name-part-type="species" reg="pacifica">pacifica</tp:taxon-name-part></tp:taxon-name> clearly coincided with <tp:taxon-name><tp:taxon-name-part taxon-name-part-type="genus" reg="Acartia">A.</tp:taxon-name-part> (<tp:taxon-name-part taxon-name-part-type="subgenus" reg="Odontacartia">O.</tp:taxon-name-part>) <tp:taxon-name-part taxon-name-part-type="species" reg="pacifica">pacifica</tp:taxon-name-part></tp:taxon-name> s.s. as morphologically/genetically redefined by <xref ref-type="bibr" rid="B46">Ueda and Bucklin (2006)</xref>. Therefore, a comparison is made between the new species from the Philippines and <tp:taxon-name><tp:taxon-name-part taxon-name-part-type="genus" reg="Acartia">A.</tp:taxon-name-part> (<tp:taxon-name-part taxon-name-part-type="subgenus" reg="Odontacartia">O.</tp:taxon-name-part>) <tp:taxon-name-part taxon-name-part-type="species" reg="pacifica">pacifica</tp:taxon-name-part></tp:taxon-name> s.s. obtained from Japan and South Korea in the present study. In addition to the absence of dorsal processes on the genital double-somite, females of the new species are distinguished from those of <tp:taxon-name><tp:taxon-name-part taxon-name-part-type="genus" reg="Acartia">A.</tp:taxon-name-part> (<tp:taxon-name-part taxon-name-part-type="subgenus" reg="Odontacartia">O.</tp:taxon-name-part>) <tp:taxon-name-part taxon-name-part-type="species" reg="pacifica">pacifica</tp:taxon-name-part></tp:taxon-name> s.s. by: (1) segment 5 (VII) of right antennule with 1 seta (absent in <tp:taxon-name><tp:taxon-name-part taxon-name-part-type="genus" reg="Acartia">A.</tp:taxon-name-part> (<tp:taxon-name-part taxon-name-part-type="subgenus" reg="Odontacartia">O.</tp:taxon-name-part>) <tp:taxon-name-part taxon-name-part-type="species" reg="pacifica">pacifica</tp:taxon-name-part></tp:taxon-name> s.s.), (2) dorsal processes on the second urosomite nearly reaching the posterior border of the anal somite (at most half the length of anal somite in <tp:taxon-name><tp:taxon-name-part taxon-name-part-type="genus" reg="Acartia">A.</tp:taxon-name-part> (<tp:taxon-name-part taxon-name-part-type="subgenus" reg="Odontacartia">O.</tp:taxon-name-part>) <tp:taxon-name-part taxon-name-part-type="species" reg="pacifica">pacifica</tp:taxon-name-part></tp:taxon-name> s.s.), (3) length ratio of lateral seta of the basis to terminal seta of leg 5 is relatively short, about 1.3 (ca 2 in <tp:taxon-name><tp:taxon-name-part taxon-name-part-type="genus" reg="Acartia">A.</tp:taxon-name-part> (<tp:taxon-name-part taxon-name-part-type="subgenus" reg="Odontacartia">O.</tp:taxon-name-part>) <tp:taxon-name-part taxon-name-part-type="species" reg="pacifica">pacifica</tp:taxon-name-part></tp:taxon-name> s.s.), (4) mandibular processes on gnathobase 1 blunt and 2 cuspidate (1 blunt and 6 cuspidate in <tp:taxon-name><tp:taxon-name-part taxon-name-part-type="genus" reg="Acartia">A.</tp:taxon-name-part> (<tp:taxon-name-part taxon-name-part-type="subgenus" reg="Odontacartia">O.</tp:taxon-name-part>) <tp:taxon-name-part taxon-name-part-type="species" reg="pacifica">pacifica</tp:taxon-name-part></tp:taxon-name> s.s.) (Table <xref ref-type="table" rid="T2">2</xref>). Males of the new species are differentiated from those of <tp:taxon-name><tp:taxon-name-part taxon-name-part-type="genus" reg="Acartia">A.</tp:taxon-name-part> (<tp:taxon-name-part taxon-name-part-type="subgenus" reg="Odontacartia">O.</tp:taxon-name-part>) <tp:taxon-name-part taxon-name-part-type="species" reg="pacifica">pacifica</tp:taxon-name-part></tp:taxon-name><italic>s.s.</italic> by: (1) Dorsal and lateral spines on the second somite are of medium-sized (longer in <tp:taxon-name><tp:taxon-name-part taxon-name-part-type="genus" reg="Acartia">A.</tp:taxon-name-part> (<tp:taxon-name-part taxon-name-part-type="subgenus" reg="Odontacartia">O.</tp:taxon-name-part>) <tp:taxon-name-part taxon-name-part-type="species" reg="pacifica">pacifica</tp:taxon-name-part></tp:taxon-name> s.s.), (2) dorsal processes of the third urosomite are long enough to reach beyond those of the fourth urosomite (not reaching in <tp:taxon-name><tp:taxon-name-part taxon-name-part-type="genus" reg="Acartia">A.</tp:taxon-name-part> (<tp:taxon-name-part taxon-name-part-type="subgenus" reg="Odontacartia">O.</tp:taxon-name-part>) <tp:taxon-name-part taxon-name-part-type="species" reg="pacifica">pacifica</tp:taxon-name-part></tp:taxon-name> s.s.), (3) terminal exopod segment of left leg 5 with an inner seta inserted midway (subterminally in <tp:taxon-name><tp:taxon-name-part taxon-name-part-type="genus" reg="Acartia">A.</tp:taxon-name-part> (<tp:taxon-name-part taxon-name-part-type="subgenus" reg="Odontacartia">O.</tp:taxon-name-part>) <tp:taxon-name-part taxon-name-part-type="species" reg="pacifica">pacifica</tp:taxon-name-part></tp:taxon-name> s.s.), and (4) medial projection of second exopodal segment of right leg 5 with an inner irregularly triangular knob (rounded triangular in <tp:taxon-name><tp:taxon-name-part taxon-name-part-type="genus" reg="Acartia">A.</tp:taxon-name-part> (<tp:taxon-name-part taxon-name-part-type="subgenus" reg="Odontacartia">O.</tp:taxon-name-part>) <tp:taxon-name-part taxon-name-part-type="species" reg="pacifica">pacifica</tp:taxon-name-part></tp:taxon-name> s.s. (Table <xref ref-type="table" rid="T2">2</xref>).</p><!--PageBreak--><p><xref ref-type="bibr" rid="B46">Ueda and Bucklin (2006)</xref> described both left and right antenules of male <tp:taxon-name><tp:taxon-name-part taxon-name-part-type="genus" reg="Acartia">A.</tp:taxon-name-part> (<tp:taxon-name-part taxon-name-part-type="subgenus" reg="Odontacartia">O.</tp:taxon-name-part>) <tp:taxon-name-part taxon-name-part-type="species" reg="ohtsukai">ohtsukai</tp:taxon-name-part></tp:taxon-name>, and we can compare setation in the new species as follows: Right: (3) VII–VIII–2 + ae (3 and 1 ae in <tp:taxon-name><tp:taxon-name-part taxon-name-part-type="genus" reg="Acartia">A.</tp:taxon-name-part> (<tp:taxon-name-part taxon-name-part-type="subgenus" reg="Odontacartia">O.</tp:taxon-name-part>) <tp:taxon-name-part taxon-name-part-type="species" reg="ohtsukai">ohtsukai</tp:taxon-name-part></tp:taxon-name>), (4) IX–XI–2 (2 spiniform) + ae (plus 2 spinules in <tp:taxon-name><tp:taxon-name-part taxon-name-part-type="genus" reg="Acartia">A.</tp:taxon-name-part> (<tp:taxon-name-part taxon-name-part-type="subgenus" reg="Odontacartia">O.</tp:taxon-name-part>) <tp:taxon-name-part taxon-name-part-type="species" reg="ohtsukai">ohtsukai</tp:taxon-name-part></tp:taxon-name>), (6) XII–1 minute (minute absent in <tp:taxon-name><tp:taxon-name-part taxon-name-part-type="genus" reg="Acartia">A.</tp:taxon-name-part> (<tp:taxon-name-part taxon-name-part-type="subgenus" reg="Odontacartia">O.</tp:taxon-name-part>) <tp:taxon-name-part taxon-name-part-type="species" reg="ohtsukai">ohtsukai</tp:taxon-name-part></tp:taxon-name>), (7) XIV–1 (1 spiniform) + ae (plus 1 spinule in <tp:taxon-name><tp:taxon-name-part taxon-name-part-type="genus" reg="Acartia">A.</tp:taxon-name-part> (<tp:taxon-name-part taxon-name-part-type="subgenus" reg="Odontacartia">O.</tp:taxon-name-part>) <tp:taxon-name-part taxon-name-part-type="species" reg="ohtsukai">ohtsukai</tp:taxon-name-part></tp:taxon-name>), (11) XVIII–1 (plus 1 ae in <tp:taxon-name><tp:taxon-name-part taxon-name-part-type="genus" reg="Acartia">A.</tp:taxon-name-part> (<tp:taxon-name-part taxon-name-part-type="subgenus" reg="Odontacartia">O.</tp:taxon-name-part>) <tp:taxon-name-part taxon-name-part-type="species" reg="ohtsukai">ohtsukai</tp:taxon-name-part></tp:taxon-name>), (12) XIX–1 (spiniform) (plus longitudinal row teeth in <tp:taxon-name><tp:taxon-name-part taxon-name-part-type="genus" reg="Acartia">A.</tp:taxon-name-part> (<tp:taxon-name-part taxon-name-part-type="subgenus" reg="Odontacartia">O.</tp:taxon-name-part>) <tp:taxon-name-part taxon-name-part-type="species" reg="ohtsukai">ohtsukai</tp:taxon-name-part></tp:taxon-name>), (14) XXI–XXIII–3 + longitudinal row teeth (longitudinal row teeth absent in <tp:taxon-name><tp:taxon-name-part taxon-name-part-type="genus" reg="Acartia">A.</tp:taxon-name-part> (<tp:taxon-name-part taxon-name-part-type="subgenus" reg="Odontacartia">O.</tp:taxon-name-part>) <tp:taxon-name-part taxon-name-part-type="species" reg="ohtsukai">ohtsukai</tp:taxon-name-part></tp:taxon-name>), (15) XXIV–XXV–3 + ae (plus 1 spinule in <tp:taxon-name><tp:taxon-name-part taxon-name-part-type="genus" reg="Acartia">A.</tp:taxon-name-part> (<tp:taxon-name-part taxon-name-part-type="subgenus" reg="Odontacartia">O.</tp:taxon-name-part>) <tp:taxon-name-part taxon-name-part-type="species" reg="ohtsukai">ohtsukai</tp:taxon-name-part></tp:taxon-name>). The segmentation and setation of the right antennule of <tp:taxon-name><tp:taxon-name-part taxon-name-part-type="genus" reg="Acartia">A.</tp:taxon-name-part> (<tp:taxon-name-part taxon-name-part-type="subgenus" reg="Odontacartia">O.</tp:taxon-name-part>) <tp:taxon-name-part taxon-name-part-type="species" reg="ohtsukai">ohtsukai</tp:taxon-name-part></tp:taxon-name> are alternately interpreted as follows: 16-segmented with those of (1) I–1, (2) II–VI–4 + ae, (3) VII–VIII–3 + ae, (4) IX–XI–4 (2 spiniforms) + ae, (5) XII–unarmed, (6) XIII–unarmed, (7) XIV–2 (1 spiniform) + ae, (8) XV–1, (9) XVI–1 + ae, (10) XVII–1, (11) XVIII–1 + ae, (12) XIX–1 + process, (13) XX–1 (14) XXI–XIII–4, (15) XXIV–XXV–4 + ae, (16) XXVI–2 (17) XXVII–XXVIII–4 + ae. The segmentation and setation of the left antennule are similar in the <tp:taxon-name><tp:taxon-name-part taxon-name-part-type="genus" reg="Acartia">A.</tp:taxon-name-part> (<tp:taxon-name-part taxon-name-part-type="subgenus" reg="Odontacartia">O.</tp:taxon-name-part>) <tp:taxon-name-part taxon-name-part-type="species" reg="edentata">edentata</tp:taxon-name-part></tp:taxon-name> sp. n. and <tp:taxon-name><tp:taxon-name-part taxon-name-part-type="genus" reg="Acartia">A.</tp:taxon-name-part> (<tp:taxon-name-part taxon-name-part-type="subgenus" reg="Odontacartia">O.</tp:taxon-name-part>) <tp:taxon-name-part taxon-name-part-type="species" reg="ohtsukai">ohtsukai</tp:taxon-name-part></tp:taxon-name>.</p><p>The taxonomy of the Indo-West Pacific <tp:taxon-name><tp:taxon-name-part taxon-name-part-type="genus" reg="Acartia">A.</tp:taxon-name-part> (<tp:taxon-name-part taxon-name-part-type="subgenus" reg="Odontacartia">O.</tp:taxon-name-part>) <tp:taxon-name-part taxon-name-part-type="species" reg="pacifica">pacifica</tp:taxon-name-part></tp:taxon-name> should be revised, because the presence of several cryptic species has already been suggested by our study and oth<!--PageBreak-->ers. The above-mentioned sexual dimorphic features are species-specific, and should be carefully compared among <tp:taxon-name><tp:taxon-name-part taxon-name-part-type="genus" reg="Acartia">A.</tp:taxon-name-part> (<tp:taxon-name-part taxon-name-part-type="subgenus" reg="Odontacartia">O.</tp:taxon-name-part>) <tp:taxon-name-part taxon-name-part-type="species" reg="pacifica">pacifica</tp:taxon-name-part></tp:taxon-name> s.l. to resolve the issue (see Discussion).</p></tp:treatment-sec><tp:treatment-sec sec-type="etymology" id="SECID0EZWAG"><title>Etymology.</title><p>The new species of <italic><tp:taxon-name><tp:taxon-name-part taxon-name-part-type="genus" reg="Acartia">Acartia</tp:taxon-name-part></tp:taxon-name></italic> was named <italic>edentata</italic> (Latin, meaning toothless) with reference to the absence of tooth-like processes on the posterodorsal border of the genital double-somite in females.</p></tp:treatment-sec><tp:treatment-sec sec-type="Genetic diversity" id="SECID0EQXAG"><title>Genetic diversity.</title><p>We obtained sequence data from mitochondrial 16S and COI genes for 14 individual specimens at three sites. A 282 bp fragment of the 16S gene was analyzed for five adult female specimens from the Philippines (<tp:taxon-name><tp:taxon-name-part taxon-name-part-type="genus" reg="Acartia">A.</tp:taxon-name-part> (<tp:taxon-name-part taxon-name-part-type="subgenus" reg="Odontacartia">O.</tp:taxon-name-part>) <tp:taxon-name-part taxon-name-part-type="species" reg="edentata">edentata</tp:taxon-name-part></tp:taxon-name> sp. n.), and a 162 bp 16S fragment was analyzed for <tp:taxon-name><tp:taxon-name-part taxon-name-part-type="genus" reg="Acartia">A.</tp:taxon-name-part> (<tp:taxon-name-part taxon-name-part-type="subgenus" reg="Odontacartia">O.</tp:taxon-name-part>) <tp:taxon-name-part taxon-name-part-type="species" reg="pacifica">pacifica</tp:taxon-name-part></tp:taxon-name> specimens from Ariake Bay, the Seto Inland Sea, Japan and South Korea. A 636 bp fragment of the mitochondrial COI gene was analyzed in the new species and in specimens from Japan and Korea. GenBank sequences for <tp:taxon-name><tp:taxon-name-part taxon-name-part-type="genus" reg="Acartia">A.</tp:taxon-name-part> (<tp:taxon-name-part taxon-name-part-type="subgenus" reg="Odontacartia">O.</tp:taxon-name-part>) <tp:taxon-name-part taxon-name-part-type="species" reg="pacifica">pacifica</tp:taxon-name-part></tp:taxon-name> (accession number DQ071175 for 16S and DQ071177 for COI) and two out group species of subgenus <tp:taxon-name><tp:taxon-name-part taxon-name-part-type="genus" reg="Acartia">A.</tp:taxon-name-part> (<tp:taxon-name-part taxon-name-part-type="subgenus" reg="Odontacartia">Odontacartia</tp:taxon-name-part>)</tp:taxon-name>, <tp:taxon-name><tp:taxon-name-part taxon-name-part-type="genus" reg="Acartia">A.</tp:taxon-name-part> (<tp:taxon-name-part taxon-name-part-type="subgenus" reg="Odontacartia">O.</tp:taxon-name-part>) <tp:taxon-name-part taxon-name-part-type="species" reg="ohtsukai">ohtsukai</tp:taxon-name-part></tp:taxon-name> (accession number DQ071174 for 16S and DQ071176 for COI), <tp:taxon-name><tp:taxon-name-part taxon-name-part-type="genus" reg="Acartia">A.</tp:taxon-name-part> (<tp:taxon-name-part taxon-name-part-type="subgenus" reg="Odontacartia">O.</tp:taxon-name-part>) <tp:taxon-name-part taxon-name-part-type="species" reg="erythraea">erythraea</tp:taxon-name-part></tp:taxon-name> (accession number DQ320504 for 16S) and <tp:taxon-name><tp:taxon-name-part taxon-name-part-type="genus" reg="Acartia">A.</tp:taxon-name-part> (<tp:taxon-name-part taxon-name-part-type="subgenus" reg="Odontacartia">O.</tp:taxon-name-part>) <tp:taxon-name-part taxon-name-part-type="species" reg="tsuensis">tsuensis</tp:taxon-name-part></tp:taxon-name> (accession number KC287427 for COI), were also used for comparison. The intraspecific variation in the 16S sequences from the five <tp:taxon-name><tp:taxon-name-part taxon-name-part-type="genus" reg="Acartia">A.</tp:taxon-name-part> (<tp:taxon-name-part taxon-name-part-type="subgenus" reg="Odontacartia">O.</tp:taxon-name-part>) <tp:taxon-name-part taxon-name-part-type="species" reg="edentata">edentata</tp:taxon-name-part></tp:taxon-name> sp. n. individuals was 0%, whereas <tp:taxon-name><tp:taxon-name-part taxon-name-part-type="genus" reg="Acartia">A.</tp:taxon-name-part> (<tp:taxon-name-part taxon-name-part-type="subgenus" reg="Odontacartia">O.</tp:taxon-name-part>) <tp:taxon-name-part taxon-name-part-type="species" reg="edentata">edentata</tp:taxon-name-part></tp:taxon-name> sp. n. sequences differ from those of <tp:taxon-name><tp:taxon-name-part taxon-name-part-type="genus" reg="Acartia">A.</tp:taxon-name-part> (<tp:taxon-name-part taxon-name-part-type="subgenus" reg="Odontacartia">O.</tp:taxon-name-part>) <tp:taxon-name-part taxon-name-part-type="species" reg="pacifica">pacifica</tp:taxon-name-part></tp:taxon-name> from Japanese and Korean waters, <tp:taxon-name><tp:taxon-name-part taxon-name-part-type="genus" reg="Acartia">A.</tp:taxon-name-part> (<tp:taxon-name-part taxon-name-part-type="subgenus" reg="Odontacartia">O.</tp:taxon-name-part>) <tp:taxon-name-part taxon-name-part-type="species" reg="pacifica">pacifica</tp:taxon-name-part></tp:taxon-name> based on GenBank, <tp:taxon-name><tp:taxon-name-part taxon-name-part-type="genus" reg="Acartia">A.</tp:taxon-name-part> (<tp:taxon-name-part taxon-name-part-type="subgenus" reg="Odontacartia">O.</tp:taxon-name-part>) <tp:taxon-name-part taxon-name-part-type="species" reg="ohtsukai">ohtsukai</tp:taxon-name-part></tp:taxon-name>, and <tp:taxon-name><tp:taxon-name-part taxon-name-part-type="genus" reg="Acartia">A.</tp:taxon-name-part> (<tp:taxon-name-part taxon-name-part-type="subgenus" reg="Odontacartia">O.</tp:taxon-name-part>) <tp:taxon-name-part taxon-name-part-type="species" reg="erythraea">erythraea</tp:taxon-name-part></tp:taxon-name> by 20–21%, 20–21%, 28%, and 31%, respectively. The COI sequences from <tp:taxon-name><tp:taxon-name-part taxon-name-part-type="genus" reg="Acartia">A.</tp:taxon-name-part> (<tp:taxon-name-part taxon-name-part-type="subgenus" reg="Odontacartia">O.</tp:taxon-name-part>) <tp:taxon-name-part taxon-name-part-type="species" reg="edentata">edentata</tp:taxon-name-part></tp:taxon-name> sp. n. individuals differ by only 0.02–0.08%; <tp:taxon-name><tp:taxon-name-part taxon-name-part-type="genus" reg="Acartia">A.</tp:taxon-name-part> (<tp:taxon-name-part taxon-name-part-type="subgenus" reg="Odontacartia">O.</tp:taxon-name-part>) <tp:taxon-name-part taxon-name-part-type="species" reg="pacifica">pacifica</tp:taxon-name-part></tp:taxon-name> (from Japan, and Korea), <tp:taxon-name><tp:taxon-name-part taxon-name-part-type="genus" reg="Acartia">A.</tp:taxon-name-part> (<tp:taxon-name-part taxon-name-part-type="subgenus" reg="Odontacartia">O.</tp:taxon-name-part>) <tp:taxon-name-part taxon-name-part-type="species" reg="pacifica">pacifica</tp:taxon-name-part></tp:taxon-name> (GenBank), <tp:taxon-name><tp:taxon-name-part taxon-name-part-type="genus" reg="Acartia">A.</tp:taxon-name-part> (<tp:taxon-name-part taxon-name-part-type="subgenus" reg="Odontacartia">O.</tp:taxon-name-part>) <tp:taxon-name-part taxon-name-part-type="species" reg="ohtsukai">ohtsukai</tp:taxon-name-part></tp:taxon-name>, and <tp:taxon-name><tp:taxon-name-part taxon-name-part-type="genus" reg="Acartia">A.</tp:taxon-name-part> (<tp:taxon-name-part taxon-name-part-type="subgenus" reg="Odontacartia">O.</tp:taxon-name-part>) <tp:taxon-name-part taxon-name-part-type="species" reg="tsuensis">tsuensis</tp:taxon-name-part></tp:taxon-name> sequences differ from <tp:taxon-name><tp:taxon-name-part taxon-name-part-type="genus" reg="Acartia">A.</tp:taxon-name-part> (<tp:taxon-name-part taxon-name-part-type="subgenus" reg="Odontacartia">O.</tp:taxon-name-part>) <tp:taxon-name-part taxon-name-part-type="species" reg="edentata">edentata</tp:taxon-name-part></tp:taxon-name> sp. n. COI sequences by 16–18%, 16–17%, 16–17%, 22%, and 24%, respectively (Fig. <xref ref-type="fig" rid="F6">6</xref>; Table <xref ref-type="table" rid="T3">3</xref>).</p><fig id="F6" position="float" orientation="portrait"><label>Figure 6.</label><caption><p>Neighbor-joining phylogenetic tree based on the mitochondrial 16S (<bold>A</bold>) and COI (<bold>B</bold>) genes of <tp:taxon-name><tp:taxon-name-part taxon-name-part-type="genus" reg="Acartia">Acartia</tp:taxon-name-part> (<tp:taxon-name-part taxon-name-part-type="subgenus" reg="Odontacartia">Odontacartia</tp:taxon-name-part>) <tp:taxon-name-part taxon-name-part-type="species" reg="edentata">edentata</tp:taxon-name-part></tp:taxon-name> sp. n., and <tp:taxon-name><tp:taxon-name-part taxon-name-part-type="genus" reg="Acartia">A.</tp:taxon-name-part> (<tp:taxon-name-part taxon-name-part-type="subgenus" reg="Odontacartia">O.</tp:taxon-name-part>) <tp:taxon-name-part taxon-name-part-type="species" reg="pacifica">pacifica</tp:taxon-name-part></tp:taxon-name> from Ariake Bay in the Seto Inland Sea and Korean waters. <tp:taxon-name><tp:taxon-name-part taxon-name-part-type="genus" reg="Acartia">A.</tp:taxon-name-part> (<tp:taxon-name-part taxon-name-part-type="subgenus" reg="Odontacartia">O.</tp:taxon-name-part>) <tp:taxon-name-part taxon-name-part-type="species" reg="erythraea">erythraea</tp:taxon-name-part></tp:taxon-name>, <tp:taxon-name><tp:taxon-name-part taxon-name-part-type="genus" reg="Acartia">A.</tp:taxon-name-part> (<tp:taxon-name-part taxon-name-part-type="subgenus" reg="Odontacartia">O.</tp:taxon-name-part>) <tp:taxon-name-part taxon-name-part-type="species" reg="ohtsukai">ohtsukai</tp:taxon-name-part></tp:taxon-name> and <tp:taxon-name><tp:taxon-name-part taxon-name-part-type="genus" reg="Acartia">A.</tp:taxon-name-part> (<tp:taxon-name-part taxon-name-part-type="subgenus" reg="Odontacartia">O.</tp:taxon-name-part>) <tp:taxon-name-part taxon-name-part-type="species" reg="tseuensis">tseuensis</tp:taxon-name-part></tp:taxon-name> sequences from GenBank were used as outgroups. Bootstrap values (percentage) are shown for nodes with support &gt; 50%. Supporting valves of each node obtained from 1,000 bootstrap replications.</p></caption><graphic xmlns:xlink="http://www.w3.org/1999/xlink" xlink:href="zookeys-814-071-g006.jpg" position="float" orientation="portrait" xlink:type="simple" id="oo_255601.jpg"/></fig><table-wrap id="T3" position="float" orientation="portrait"><label>Table 3.</label><caption><p>Pairwise differences for 16S and COI sequences between individual females of <tp:taxon-name><tp:taxon-name-part taxon-name-part-type="genus" reg="Acartia">Acartia</tp:taxon-name-part> (<tp:taxon-name-part taxon-name-part-type="subgenus" reg="Odontacartia">Odontacartia</tp:taxon-name-part>) <tp:taxon-name-part taxon-name-part-type="species" reg="edentata">edentata</tp:taxon-name-part></tp:taxon-name> sp. n. from Leyte Island, the Philippines; <tp:taxon-name><tp:taxon-name-part taxon-name-part-type="genus" reg="Acartia">A.</tp:taxon-name-part> (<tp:taxon-name-part taxon-name-part-type="subgenus" reg="Odontacartia">O.</tp:taxon-name-part>) <tp:taxon-name-part taxon-name-part-type="species" reg="pacifica">pacifica</tp:taxon-name-part></tp:taxon-name> from Ariake Bay, Seto Inland Sea (GenBank accession no. DQ071175 for 16S and DQ071177 for COI); <tp:taxon-name><tp:taxon-name-part taxon-name-part-type="genus" reg="Acartia">A.</tp:taxon-name-part> (<tp:taxon-name-part taxon-name-part-type="subgenus" reg="Odontacartia">O.</tp:taxon-name-part>) <tp:taxon-name-part taxon-name-part-type="species" reg="pacifica">pacifica</tp:taxon-name-part></tp:taxon-name> from South Korea and Japan (Seto Inland Sea); <tp:taxon-name><tp:taxon-name-part taxon-name-part-type="genus" reg="Acartia">A.</tp:taxon-name-part> (<tp:taxon-name-part taxon-name-part-type="subgenus" reg="Odontacartia">O.</tp:taxon-name-part>) <tp:taxon-name-part taxon-name-part-type="species" reg="ohtsukai">ohtsukai</tp:taxon-name-part></tp:taxon-name> from the Rokkaku River Estuary, Ariake Bay (GenBank accession no. DQ071174 for 16S and DQ071176 for COI); <tp:taxon-name><tp:taxon-name-part taxon-name-part-type="genus" reg="Acartia">A.</tp:taxon-name-part> (<tp:taxon-name-part taxon-name-part-type="subgenus" reg="Odontacartia">O.</tp:taxon-name-part>) <tp:taxon-name-part taxon-name-part-type="species" reg="erythraea">erythraea</tp:taxon-name-part></tp:taxon-name> (GenBank accession no. DQ320504 for 16S); and <tp:taxon-name><tp:taxon-name-part taxon-name-part-type="genus" reg="Acartia">A.</tp:taxon-name-part> (<tp:taxon-name-part taxon-name-part-type="subgenus" reg="Acanthacartia">A.</tp:taxon-name-part>) <tp:taxon-name-part taxon-name-part-type="species" reg="tsuensis">tsuensis</tp:taxon-name-part></tp:taxon-name> (GenBank accession no. KC287427 for COI).</p></caption><table id="TID0ETCAG" rules="all"><tbody><tr><th rowspan="1" colspan="2">16S</th><th rowspan="1" colspan="1">1</th><th rowspan="1" colspan="1">2</th><th rowspan="1" colspan="1">3</th><th rowspan="1" colspan="1">4</th><th rowspan="1" colspan="1">5</th><th rowspan="1" colspan="1">6</th><th rowspan="1" colspan="1">7</th><th rowspan="1" colspan="1">8</th><th rowspan="1" colspan="1">9</th><th rowspan="1" colspan="1">10</th><th rowspan="1" colspan="1">11</th><th rowspan="1" colspan="1">12</th><th rowspan="1" colspan="1">13</th><th rowspan="1" colspan="1">14</th><th rowspan="1" colspan="1">15</th><th rowspan="1" colspan="1">16</th></tr><tr><td rowspan="1" colspan="1">1</td><td rowspan="1" colspan="1">
                            <italic><tp:taxon-name>
                                <tp:taxon-name-part taxon-name-part-type="genus" reg="Acartia">Acartia</tp:taxon-name-part>
                                <tp:taxon-name-part taxon-name-part-type="species" reg="edentata">edentata</tp:taxon-name-part>
                              </tp:taxon-name></italic>
                          </td><td rowspan="1" colspan="1"/><td rowspan="1" colspan="1"/><td rowspan="1" colspan="1"/><td rowspan="1" colspan="1"/><td rowspan="1" colspan="1"/><td rowspan="1" colspan="1"/><td rowspan="1" colspan="1"/><td rowspan="1" colspan="1"/><td rowspan="1" colspan="1"/><td rowspan="1" colspan="1"/><td rowspan="1" colspan="1"/><td rowspan="1" colspan="1"/><td rowspan="1" colspan="1"/><td rowspan="1" colspan="1"/><td rowspan="1" colspan="1"/><td rowspan="1" colspan="1"/></tr><tr><td rowspan="1" colspan="1">2</td><td rowspan="1" colspan="1">
                            <italic><tp:taxon-name>
                                <tp:taxon-name-part taxon-name-part-type="genus" reg="Acartia">Acartia</tp:taxon-name-part>
                                <tp:taxon-name-part taxon-name-part-type="species" reg="edentata">edentata</tp:taxon-name-part>
                              </tp:taxon-name></italic>
                          </td><td rowspan="1" colspan="1">0.000</td><td rowspan="1" colspan="1"/><td rowspan="1" colspan="1"/><td rowspan="1" colspan="1"/><td rowspan="1" colspan="1"/><td rowspan="1" colspan="1"/><td rowspan="1" colspan="1"/><td rowspan="1" colspan="1"/><td rowspan="1" colspan="1"/><td rowspan="1" colspan="1"/><td rowspan="1" colspan="1"/><td rowspan="1" colspan="1"/><td rowspan="1" colspan="1"/><td rowspan="1" colspan="1"/><td rowspan="1" colspan="1"/><td rowspan="1" colspan="1"/></tr><tr><td rowspan="1" colspan="1">3</td><td rowspan="1" colspan="1">
                            <italic><tp:taxon-name>
                                <tp:taxon-name-part taxon-name-part-type="genus" reg="Acartia">Acartia</tp:taxon-name-part>
                                <tp:taxon-name-part taxon-name-part-type="species" reg="edentata">edentata</tp:taxon-name-part>
                              </tp:taxon-name></italic>
                          </td><td rowspan="1" colspan="1">0.000</td><td rowspan="1" colspan="1">0.000</td><td rowspan="1" colspan="1"/><td rowspan="1" colspan="1"/><td rowspan="1" colspan="1"/><td rowspan="1" colspan="1"/><td rowspan="1" colspan="1"/><td rowspan="1" colspan="1"/><td rowspan="1" colspan="1"/><td rowspan="1" colspan="1"/><td rowspan="1" colspan="1"/><td rowspan="1" colspan="1"/><td rowspan="1" colspan="1"/><td rowspan="1" colspan="1"/><td rowspan="1" colspan="1"/><td rowspan="1" colspan="1"/></tr><tr><td rowspan="1" colspan="1">4</td><td rowspan="1" colspan="1">
                            <italic><tp:taxon-name>
                                <tp:taxon-name-part taxon-name-part-type="genus" reg="Acartia">Acartia</tp:taxon-name-part>
                                <tp:taxon-name-part taxon-name-part-type="species" reg="edentata">edentata</tp:taxon-name-part>
                              </tp:taxon-name></italic>
                          </td><td rowspan="1" colspan="1">0.000</td><td rowspan="1" colspan="1">0.000</td><td rowspan="1" colspan="1">0.000</td><td rowspan="1" colspan="1"/><td rowspan="1" colspan="1"/><td rowspan="1" colspan="1"/><td rowspan="1" colspan="1"/><td rowspan="1" colspan="1"/><td rowspan="1" colspan="1"/><td rowspan="1" colspan="1"/><td rowspan="1" colspan="1"/><td rowspan="1" colspan="1"/><td rowspan="1" colspan="1"/><td rowspan="1" colspan="1"/><td rowspan="1" colspan="1"/><td rowspan="1" colspan="1"/></tr><tr><td rowspan="1" colspan="1">5</td><td rowspan="1" colspan="1">
                            <italic><tp:taxon-name>
                                <tp:taxon-name-part taxon-name-part-type="genus" reg="Acartia">Acartia</tp:taxon-name-part>
                                <tp:taxon-name-part taxon-name-part-type="species" reg="edentata">edentata</tp:taxon-name-part>
                              </tp:taxon-name></italic>
                          </td><td rowspan="1" colspan="1">0.000</td><td rowspan="1" colspan="1">0.000</td><td rowspan="1" colspan="1">0.000</td><td rowspan="1" colspan="1">0.000</td><td rowspan="1" colspan="1"/><td rowspan="1" colspan="1"/><td rowspan="1" colspan="1"/><td rowspan="1" colspan="1"/><td rowspan="1" colspan="1"/><td rowspan="1" colspan="1"/><td rowspan="1" colspan="1"/><td rowspan="1" colspan="1"/><td rowspan="1" colspan="1"/><td rowspan="1" colspan="1"/><td rowspan="1" colspan="1"/><td rowspan="1" colspan="1"/></tr><tr><td rowspan="1" colspan="1">6</td><td rowspan="1" colspan="1"><italic><tp:taxon-name><tp:taxon-name-part taxon-name-part-type="genus" reg="Acartia">Acartia</tp:taxon-name-part><tp:taxon-name-part taxon-name-part-type="species" reg="pacifica">pacifica</tp:taxon-name-part></tp:taxon-name></italic> (Japan1)</td><td rowspan="1" colspan="1">
                            <bold>0.206</bold>
                          </td><td rowspan="1" colspan="1">
                            <bold>0.206</bold>
                          </td><td rowspan="1" colspan="1">
                            <bold>0.206</bold>
                          </td><td rowspan="1" colspan="1">
                            <bold>0.206</bold>
                          </td><td rowspan="1" colspan="1">
                            <bold>0.206</bold>
                          </td><td rowspan="1" colspan="1"/><td rowspan="1" colspan="1"/><td rowspan="1" colspan="1"/><td rowspan="1" colspan="1"/><td rowspan="1" colspan="1"/><td rowspan="1" colspan="1"/><td rowspan="1" colspan="1"/><td rowspan="1" colspan="1"/><td rowspan="1" colspan="1"/><td rowspan="1" colspan="1"/><td rowspan="1" colspan="1"/></tr><tr><td rowspan="1" colspan="1">7</td><td rowspan="1" colspan="1"><italic><tp:taxon-name><tp:taxon-name-part taxon-name-part-type="genus" reg="Acartia">Acartia</tp:taxon-name-part><tp:taxon-name-part taxon-name-part-type="species" reg="pacifica">pacifica</tp:taxon-name-part></tp:taxon-name></italic> (Japan3)</td><td rowspan="1" colspan="1">
                            <bold>0.206</bold>
                          </td><td rowspan="1" colspan="1">
                            <bold>0.206</bold>
                          </td><td rowspan="1" colspan="1">
                            <bold>0.206</bold>
                          </td><td rowspan="1" colspan="1">
                            <bold>0.206</bold>
                          </td><td rowspan="1" colspan="1">
                            <bold>0.206</bold>
                          </td><td rowspan="1" colspan="1">0.006</td><td rowspan="1" colspan="1"/><td rowspan="1" colspan="1"/><td rowspan="1" colspan="1"/><td rowspan="1" colspan="1"/><td rowspan="1" colspan="1"/><td rowspan="1" colspan="1"/><td rowspan="1" colspan="1"/><td rowspan="1" colspan="1"/><td rowspan="1" colspan="1"/><td rowspan="1" colspan="1"/></tr><tr><td rowspan="1" colspan="1">8</td><td rowspan="1" colspan="1"><italic><tp:taxon-name><tp:taxon-name-part taxon-name-part-type="genus" reg="Acartia">Acartia</tp:taxon-name-part><tp:taxon-name-part taxon-name-part-type="species" reg="pacifica">pacifica</tp:taxon-name-part></tp:taxon-name></italic> (Japan4)</td><td rowspan="1" colspan="1">
                            <bold>0.219</bold>
                          </td><td rowspan="1" colspan="1">
                            <bold>0.219</bold>
                          </td><td rowspan="1" colspan="1">
                            <bold>0.219</bold>
                          </td><td rowspan="1" colspan="1">
                            <bold>0.219</bold>
                          </td><td rowspan="1" colspan="1">
                            <bold>0.219</bold>
                          </td><td rowspan="1" colspan="1">0.019</td><td rowspan="1" colspan="1">0.013</td><td rowspan="1" colspan="1"/><td rowspan="1" colspan="1"/><td rowspan="1" colspan="1"/><td rowspan="1" colspan="1"/><td rowspan="1" colspan="1"/><td rowspan="1" colspan="1"/><td rowspan="1" colspan="1"/><td rowspan="1" colspan="1"/><td rowspan="1" colspan="1"/></tr><tr><td rowspan="1" colspan="1">9</td><td rowspan="1" colspan="1"><italic><tp:taxon-name><tp:taxon-name-part taxon-name-part-type="genus" reg="Acartia">Acartia</tp:taxon-name-part><tp:taxon-name-part taxon-name-part-type="species" reg="pacifica">pacifica</tp:taxon-name-part></tp:taxon-name></italic> (Japan 5)</td><td rowspan="1" colspan="1">
                            <bold>0.212</bold>
                          </td><td rowspan="1" colspan="1">
                            <bold>0.212</bold>
                          </td><td rowspan="1" colspan="1">
                            <bold>0.212</bold>
                          </td><td rowspan="1" colspan="1">
                            <bold>0.212</bold>
                          </td><td rowspan="1" colspan="1">
                            <bold>0.212</bold>
                          </td><td rowspan="1" colspan="1">0.013</td><td rowspan="1" colspan="1">0.006</td><td rowspan="1" colspan="1">0.019</td><td rowspan="1" colspan="1"/><td rowspan="1" colspan="1"/><td rowspan="1" colspan="1"/><td rowspan="1" colspan="1"/><td rowspan="1" colspan="1"/><td rowspan="1" colspan="1"/><td rowspan="1" colspan="1"/><td rowspan="1" colspan="1"/></tr><tr><td rowspan="1" colspan="1">10</td><td rowspan="1" colspan="1"><italic><tp:taxon-name><tp:taxon-name-part taxon-name-part-type="genus" reg="Acartia">Acartia</tp:taxon-name-part><tp:taxon-name-part taxon-name-part-type="species" reg="pacifica">pacifica</tp:taxon-name-part></tp:taxon-name></italic> (Korea1)</td><td rowspan="1" colspan="1">
                            <bold>0.200</bold>
                          </td><td rowspan="1" colspan="1">
                            <bold>0.200</bold>
                          </td><td rowspan="1" colspan="1">
                            <bold>0.200</bold>
                          </td><td rowspan="1" colspan="1">
                            <bold>0.200</bold>
                          </td><td rowspan="1" colspan="1">
                            <bold>0.200</bold>
                          </td><td rowspan="1" colspan="1">0.025</td><td rowspan="1" colspan="1">0.019</td><td rowspan="1" colspan="1">0.031</td><td rowspan="1" colspan="1">0.025</td><td rowspan="1" colspan="1"/><td rowspan="1" colspan="1"/><td rowspan="1" colspan="1"/><td rowspan="1" colspan="1"/><td rowspan="1" colspan="1"/><td rowspan="1" colspan="1"/><td rowspan="1" colspan="1"/></tr><tr><td rowspan="1" colspan="1">11</td><td rowspan="1" colspan="1"><italic><tp:taxon-name><tp:taxon-name-part taxon-name-part-type="genus" reg="Acartia">Acartia</tp:taxon-name-part><tp:taxon-name-part taxon-name-part-type="species" reg="pacifica">pacifica</tp:taxon-name-part></tp:taxon-name></italic> (Korea2)</td><td rowspan="1" colspan="1">
                            <bold>0.200</bold>
                          </td><td rowspan="1" colspan="1">
                            <bold>0.200</bold>
                          </td><td rowspan="1" colspan="1">
                            <bold>0.200</bold>
                          </td><td rowspan="1" colspan="1">
                            <bold>0.200</bold>
                          </td><td rowspan="1" colspan="1">
                            <bold>0.200</bold>
                          </td><td rowspan="1" colspan="1">0.025</td><td rowspan="1" colspan="1">0.019</td><td rowspan="1" colspan="1">0.031</td><td rowspan="1" colspan="1">0.025</td><td rowspan="1" colspan="1">0.000</td><td rowspan="1" colspan="1"/><td rowspan="1" colspan="1"/><td rowspan="1" colspan="1"/><td rowspan="1" colspan="1"/><td rowspan="1" colspan="1"/><td rowspan="1" colspan="1"/></tr><tr><td rowspan="1" colspan="1">12</td><td rowspan="1" colspan="1"><italic><tp:taxon-name><tp:taxon-name-part taxon-name-part-type="genus" reg="Acartia">Acartia</tp:taxon-name-part><tp:taxon-name-part taxon-name-part-type="species" reg="pacifica">pacifica</tp:taxon-name-part></tp:taxon-name></italic> (Korea3)</td><td rowspan="1" colspan="1">
                            <bold>0.200</bold>
                          </td><td rowspan="1" colspan="1">
                            <bold>0.200</bold>
                          </td><td rowspan="1" colspan="1">
                            <bold>0.200</bold>
                          </td><td rowspan="1" colspan="1">
                            <bold>0.200</bold>
                          </td><td rowspan="1" colspan="1">
                            <bold>0.200</bold>
                          </td><td rowspan="1" colspan="1">0.025</td><td rowspan="1" colspan="1">0.019</td><td rowspan="1" colspan="1">0.031</td><td rowspan="1" colspan="1">0.025</td><td rowspan="1" colspan="1">0.000</td><td rowspan="1" colspan="1">0.000</td><td rowspan="1" colspan="1"/><td rowspan="1" colspan="1"/><td rowspan="1" colspan="1"/><td rowspan="1" colspan="1"/><td rowspan="1" colspan="1"/></tr><tr><td rowspan="1" colspan="1">13</td><td rowspan="1" colspan="1"><italic><tp:taxon-name><tp:taxon-name-part taxon-name-part-type="genus" reg="Acartia">Acartia</tp:taxon-name-part><tp:taxon-name-part taxon-name-part-type="species" reg="pacifica">pacifica</tp:taxon-name-part></tp:taxon-name></italic> (Korea4)</td><td rowspan="1" colspan="1">
                            <bold>0.200</bold>
                          </td><td rowspan="1" colspan="1">
                            <bold>0.200</bold>
                          </td><td rowspan="1" colspan="1">
                            <bold>0.200</bold>
                          </td><td rowspan="1" colspan="1">
                            <bold>0.200</bold>
                          </td><td rowspan="1" colspan="1">
                            <bold>0.200</bold>
                          </td><td rowspan="1" colspan="1">0.025</td><td rowspan="1" colspan="1">0.019</td><td rowspan="1" colspan="1">0.031</td><td rowspan="1" colspan="1">0.025</td><td rowspan="1" colspan="1">0.000</td><td rowspan="1" colspan="1">0.000</td><td rowspan="1" colspan="1">0.000</td><td rowspan="1" colspan="1"/><td rowspan="1" colspan="1"/><td rowspan="1" colspan="1"/><td rowspan="1" colspan="1"/></tr><tr><td rowspan="1" colspan="1">14</td><td rowspan="1" colspan="1"><italic><tp:taxon-name><tp:taxon-name-part taxon-name-part-type="genus" reg="Acartia">Acartia</tp:taxon-name-part><tp:taxon-name-part taxon-name-part-type="species" reg="pacifica">pacifica</tp:taxon-name-part></tp:taxon-name></italic> (Korea5)</td><td rowspan="1" colspan="1">
                            <bold>0.212</bold>
                          </td><td rowspan="1" colspan="1">
                            <bold>0.212</bold>
                          </td><td rowspan="1" colspan="1">
                            <bold>0.212</bold>
                          </td><td rowspan="1" colspan="1">
                            <bold>0.212</bold>
                          </td><td rowspan="1" colspan="1">
                            <bold>0.212</bold>
                          </td><td rowspan="1" colspan="1">0.013</td><td rowspan="1" colspan="1">0.006</td><td rowspan="1" colspan="1">0.019</td><td rowspan="1" colspan="1">0.013</td><td rowspan="1" colspan="1">0.013</td><td rowspan="1" colspan="1">0.013</td><td rowspan="1" colspan="1">0.013</td><td rowspan="1" colspan="1">0.013</td><td rowspan="1" colspan="1"/><td rowspan="1" colspan="1"/><td rowspan="1" colspan="1"/></tr><tr><td rowspan="1" colspan="1">15</td><td rowspan="1" colspan="1"><italic><tp:taxon-name><tp:taxon-name-part taxon-name-part-type="genus" reg="Acartia">Acartia</tp:taxon-name-part><tp:taxon-name-part taxon-name-part-type="species" reg="pacifica">pacifica</tp:taxon-name-part></tp:taxon-name></italic> (DQ 071175)</td><td rowspan="1" colspan="1">0.206</td><td rowspan="1" colspan="1">0.206</td><td rowspan="1" colspan="1">0.206</td><td rowspan="1" colspan="1">0.206</td><td rowspan="1" colspan="1">0.206</td><td rowspan="1" colspan="1">0.006</td><td rowspan="1" colspan="1">0.000</td><td rowspan="1" colspan="1">0.013</td><td rowspan="1" colspan="1">0.006</td><td rowspan="1" colspan="1">0.019</td><td rowspan="1" colspan="1">0.019</td><td rowspan="1" colspan="1">0.019</td><td rowspan="1" colspan="1">0.019</td><td rowspan="1" colspan="1">0.006</td><td rowspan="1" colspan="1"/><td rowspan="1" colspan="1"/></tr><tr><td rowspan="1" colspan="1">16</td><td rowspan="1" colspan="1"><italic><tp:taxon-name><tp:taxon-name-part taxon-name-part-type="genus" reg="Acartia">Acartia</tp:taxon-name-part><tp:taxon-name-part taxon-name-part-type="species" reg="ohtsukai">ohtsukai</tp:taxon-name-part></tp:taxon-name></italic> (DQ071176)</td><td rowspan="1" colspan="1">0.287</td><td rowspan="1" colspan="1">0.287</td><td rowspan="1" colspan="1">0.287</td><td rowspan="1" colspan="1">0.287</td><td rowspan="1" colspan="1">0.287</td><td rowspan="1" colspan="1">0.287</td><td rowspan="1" colspan="1">0.281</td><td rowspan="1" colspan="1">0.281</td><td rowspan="1" colspan="1">0.287</td><td rowspan="1" colspan="1">0.275</td><td rowspan="1" colspan="1">0.275</td><td rowspan="1" colspan="1">0.275</td><td rowspan="1" colspan="1">0.275</td><td rowspan="1" colspan="1">0.281</td><td rowspan="1" colspan="1">0.281</td><td rowspan="1" colspan="1"/></tr><tr><td rowspan="1" colspan="1">17</td><td rowspan="1" colspan="1"><italic><tp:taxon-name><tp:taxon-name-part taxon-name-part-type="genus" reg="Acartia">Acartia</tp:taxon-name-part><tp:taxon-name-part taxon-name-part-type="species" reg="erythraea">erythraea</tp:taxon-name-part></tp:taxon-name></italic> (DQ320504)</td><td rowspan="1" colspan="1">0.313</td><td rowspan="1" colspan="1">0.313</td><td rowspan="1" colspan="1">0.313</td><td rowspan="1" colspan="1">0.313</td><td rowspan="1" colspan="1">0.313</td><td rowspan="1" colspan="1">0.356</td><td rowspan="1" colspan="1">0.350</td><td rowspan="1" colspan="1">0.338</td><td rowspan="1" colspan="1">0.350</td><td rowspan="1" colspan="1">0.344</td><td rowspan="1" colspan="1">0.344</td><td rowspan="1" colspan="1">0.344</td><td rowspan="1" colspan="1">0.344</td><td rowspan="1" colspan="1">0.350</td><td rowspan="1" colspan="1">0.350</td><td rowspan="1" colspan="1">0.331</td></tr><tr><td rowspan="1" colspan="2">
                            <bold>COI</bold>
                          </td><td rowspan="1" colspan="1">
                            <bold>1</bold>
                          </td><td rowspan="1" colspan="1">
                            <bold>2</bold>
                          </td><td rowspan="1" colspan="1">
                            <bold>3</bold>
                          </td><td rowspan="1" colspan="1">
                            <bold>4</bold>
                          </td><td rowspan="1" colspan="1">
                            <bold>5</bold>
                          </td><td rowspan="1" colspan="1">
                            <bold>6</bold>
                          </td><td rowspan="1" colspan="1">
                            <bold>7</bold>
                          </td><td rowspan="1" colspan="1">
                            <bold>8</bold>
                          </td><td rowspan="1" colspan="1">
                            <bold>9</bold>
                          </td><td rowspan="1" colspan="1">
                            <bold>10</bold>
                          </td><td rowspan="1" colspan="1">
                            <bold>11</bold>
                          </td><td rowspan="1" colspan="1">
                            <bold>12</bold>
                          </td><td rowspan="1" colspan="1">
                            <bold>13</bold>
                          </td><td rowspan="1" colspan="1">
                            <bold>14</bold>
                          </td><td rowspan="1" colspan="1">
                            <bold>15</bold>
                          </td><td rowspan="1" colspan="1">
                            <bold>16</bold>
                          </td></tr><tr><td rowspan="1" colspan="1">1</td><td rowspan="1" colspan="1">
                            <italic><tp:taxon-name>
                                <tp:taxon-name-part taxon-name-part-type="genus" reg="Acartia">Acartia</tp:taxon-name-part>
                                <tp:taxon-name-part taxon-name-part-type="species" reg="edentata">edentata</tp:taxon-name-part>
                              </tp:taxon-name></italic>
                          </td><td rowspan="1" colspan="1"/><td rowspan="1" colspan="1"/><td rowspan="1" colspan="1"/><td rowspan="1" colspan="1"/><td rowspan="1" colspan="1"/><td rowspan="1" colspan="1"/><td rowspan="1" colspan="1"/><td rowspan="1" colspan="1"/><td rowspan="1" colspan="1"/><td rowspan="1" colspan="1"/><td rowspan="1" colspan="1"/><td rowspan="1" colspan="1"/><td rowspan="1" colspan="1"/><td rowspan="1" colspan="1"/><td rowspan="1" colspan="1"/><td rowspan="1" colspan="1"/></tr><tr><td rowspan="1" colspan="1">2</td><td rowspan="1" colspan="1">
                            <italic><tp:taxon-name>
                                <tp:taxon-name-part taxon-name-part-type="genus" reg="Acartia">Acartia</tp:taxon-name-part>
                                <tp:taxon-name-part taxon-name-part-type="species" reg="edentata">edentata</tp:taxon-name-part>
                              </tp:taxon-name></italic>
                          </td><td rowspan="1" colspan="1">0.008</td><td rowspan="1" colspan="1"/><td rowspan="1" colspan="1"/><td rowspan="1" colspan="1"/><td rowspan="1" colspan="1"/><td rowspan="1" colspan="1"/><td rowspan="1" colspan="1"/><td rowspan="1" colspan="1"/><td rowspan="1" colspan="1"/><td rowspan="1" colspan="1"/><td rowspan="1" colspan="1"/><td rowspan="1" colspan="1"/><td rowspan="1" colspan="1"/><td rowspan="1" colspan="1"/><td rowspan="1" colspan="1"/><td rowspan="1" colspan="1"/></tr><tr><td rowspan="1" colspan="1">3</td><td rowspan="1" colspan="1">
                            <italic><tp:taxon-name>
                                <tp:taxon-name-part taxon-name-part-type="genus" reg="Acartia">Acartia</tp:taxon-name-part>
                                <tp:taxon-name-part taxon-name-part-type="species" reg="edentata">edentata</tp:taxon-name-part>
                              </tp:taxon-name></italic>
                          </td><td rowspan="1" colspan="1">0.002</td><td rowspan="1" colspan="1">0.009</td><td rowspan="1" colspan="1"/><td rowspan="1" colspan="1"/><td rowspan="1" colspan="1"/><td rowspan="1" colspan="1"/><td rowspan="1" colspan="1"/><td rowspan="1" colspan="1"/><td rowspan="1" colspan="1"/><td rowspan="1" colspan="1"/><td rowspan="1" colspan="1"/><td rowspan="1" colspan="1"/><td rowspan="1" colspan="1"/><td rowspan="1" colspan="1"/><td rowspan="1" colspan="1"/><td rowspan="1" colspan="1"/></tr><tr><td rowspan="1" colspan="1">4</td><td rowspan="1" colspan="1">
                            <italic><tp:taxon-name>
                                <tp:taxon-name-part taxon-name-part-type="genus" reg="Acartia">Acartia</tp:taxon-name-part>
                                <tp:taxon-name-part taxon-name-part-type="species" reg="edentata">edentata</tp:taxon-name-part>
                              </tp:taxon-name></italic>
                          </td><td rowspan="1" colspan="1">0.008</td><td rowspan="1" colspan="1">0.003</td><td rowspan="1" colspan="1">0.009</td><td rowspan="1" colspan="1"/><td rowspan="1" colspan="1"/><td rowspan="1" colspan="1"/><td rowspan="1" colspan="1"/><td rowspan="1" colspan="1"/><td rowspan="1" colspan="1"/><td rowspan="1" colspan="1"/><td rowspan="1" colspan="1"/><td rowspan="1" colspan="1"/><td rowspan="1" colspan="1"/><td rowspan="1" colspan="1"/><td rowspan="1" colspan="1"/><td rowspan="1" colspan="1"/></tr><tr><td rowspan="1" colspan="1">5</td><td rowspan="1" colspan="1">
                            <italic><tp:taxon-name>
                                <tp:taxon-name-part taxon-name-part-type="genus" reg="Acartia">Acartia</tp:taxon-name-part>
                                <tp:taxon-name-part taxon-name-part-type="species" reg="edentata">edentata</tp:taxon-name-part>
                              </tp:taxon-name></italic>
                          </td><td rowspan="1" colspan="1">0.000</td><td rowspan="1" colspan="1">0.008</td><td rowspan="1" colspan="1">0.002</td><td rowspan="1" colspan="1">0.008</td><td rowspan="1" colspan="1"/><td rowspan="1" colspan="1"/><td rowspan="1" colspan="1"/><td rowspan="1" colspan="1"/><td rowspan="1" colspan="1"/><td rowspan="1" colspan="1"/><td rowspan="1" colspan="1"/><td rowspan="1" colspan="1"/><td rowspan="1" colspan="1"/><td rowspan="1" colspan="1"/><td rowspan="1" colspan="1"/><td rowspan="1" colspan="1"/></tr><tr><td rowspan="1" colspan="1">6</td><td rowspan="1" colspan="1"><italic><tp:taxon-name><tp:taxon-name-part taxon-name-part-type="genus" reg="Acartia">Acartia</tp:taxon-name-part><tp:taxon-name-part taxon-name-part-type="species" reg="pacifica">pacifica</tp:taxon-name-part></tp:taxon-name></italic> (Japan1)</td><td rowspan="1" colspan="1">
                            <bold>0.173</bold>
                          </td><td rowspan="1" colspan="1">
                            <bold>0.178</bold>
                          </td><td rowspan="1" colspan="1">
                            <bold>0.175</bold>
                          </td><td rowspan="1" colspan="1">
                            <bold>0.178</bold>
                          </td><td rowspan="1" colspan="1">
                            <bold>0.173</bold>
                          </td><td rowspan="1" colspan="1"/><td rowspan="1" colspan="1"/><td rowspan="1" colspan="1"/><td rowspan="1" colspan="1"/><td rowspan="1" colspan="1"/><td rowspan="1" colspan="1"/><td rowspan="1" colspan="1"/><td rowspan="1" colspan="1"/><td rowspan="1" colspan="1"/><td rowspan="1" colspan="1"/><td rowspan="1" colspan="1"/></tr><tr><td rowspan="1" colspan="1">7</td><td rowspan="1" colspan="1"><italic><tp:taxon-name><tp:taxon-name-part taxon-name-part-type="genus" reg="Acartia">Acartia</tp:taxon-name-part><tp:taxon-name-part taxon-name-part-type="species" reg="pacifica">pacifica</tp:taxon-name-part></tp:taxon-name></italic> (Japan3)</td><td rowspan="1" colspan="1">
                            <bold>0.176</bold>
                          </td><td rowspan="1" colspan="1">
                            <bold>0.181</bold>
                          </td><td rowspan="1" colspan="1">
                            <bold>0.178</bold>
                          </td><td rowspan="1" colspan="1">
                            <bold>0.181</bold>
                          </td><td rowspan="1" colspan="1">
                            <bold>0.176</bold>
                          </td><td rowspan="1" colspan="1">0.019</td><td rowspan="1" colspan="1"/><td rowspan="1" colspan="1"/><td rowspan="1" colspan="1"/><td rowspan="1" colspan="1"/><td rowspan="1" colspan="1"/><td rowspan="1" colspan="1"/><td rowspan="1" colspan="1"/><td rowspan="1" colspan="1"/><td rowspan="1" colspan="1"/><td rowspan="1" colspan="1"/></tr><tr><td rowspan="1" colspan="1">8</td><td rowspan="1" colspan="1"><italic><tp:taxon-name><tp:taxon-name-part taxon-name-part-type="genus" reg="Acartia">Acartia</tp:taxon-name-part><tp:taxon-name-part taxon-name-part-type="species" reg="pacifica">pacifica</tp:taxon-name-part></tp:taxon-name></italic> (Japan4)</td><td rowspan="1" colspan="1">
                            <bold>0.164</bold>
                          </td><td rowspan="1" colspan="1">
                            <bold>0.165</bold>
                          </td><td rowspan="1" colspan="1">
                            <bold>0.165</bold>
                          </td><td rowspan="1" colspan="1">
                            <bold>0.165</bold>
                          </td><td rowspan="1" colspan="1">
                            <bold>0.164</bold>
                          </td><td rowspan="1" colspan="1">0.017</td><td rowspan="1" colspan="1">0.020</td><td rowspan="1" colspan="1"/><td rowspan="1" colspan="1"/><td rowspan="1" colspan="1"/><td rowspan="1" colspan="1"/><td rowspan="1" colspan="1"/><td rowspan="1" colspan="1"/><td rowspan="1" colspan="1"/><td rowspan="1" colspan="1"/><td rowspan="1" colspan="1"/></tr><tr><td rowspan="1" colspan="1">9</td><td rowspan="1" colspan="1"><italic><tp:taxon-name><tp:taxon-name-part taxon-name-part-type="genus" reg="Acartia">Acartia</tp:taxon-name-part><tp:taxon-name-part taxon-name-part-type="species" reg="pacifica">pacifica</tp:taxon-name-part></tp:taxon-name></italic> (Japan5)</td><td rowspan="1" colspan="1">
                            <bold>0.175</bold>
                          </td><td rowspan="1" colspan="1">
                            <bold>0.180</bold>
                          </td><td rowspan="1" colspan="1">
                            <bold>0.176</bold>
                          </td><td rowspan="1" colspan="1">
                            <bold>0.180</bold>
                          </td><td rowspan="1" colspan="1">
                            <bold>0.175</bold>
                          </td><td rowspan="1" colspan="1">0.017</td><td rowspan="1" colspan="1">0.011</td><td rowspan="1" colspan="1">0.019</td><td rowspan="1" colspan="1"/><td rowspan="1" colspan="1"/><td rowspan="1" colspan="1"/><td rowspan="1" colspan="1"/><td rowspan="1" colspan="1"/><td rowspan="1" colspan="1"/><td rowspan="1" colspan="1"/><td rowspan="1" colspan="1"/></tr><tr><td rowspan="1" colspan="1">10</td><td rowspan="1" colspan="1"><italic><tp:taxon-name><tp:taxon-name-part taxon-name-part-type="genus" reg="Acartia">Acartia</tp:taxon-name-part><tp:taxon-name-part taxon-name-part-type="species" reg="pacifica">pacifica</tp:taxon-name-part></tp:taxon-name></italic> (Korea1)</td><td rowspan="1" colspan="1">
                            <bold>0.162</bold>
                          </td><td rowspan="1" colspan="1">
                            <bold>0.167</bold>
                          </td><td rowspan="1" colspan="1">
                            <bold>0.164</bold>
                          </td><td rowspan="1" colspan="1">
                            <bold>0.167</bold>
                          </td><td rowspan="1" colspan="1">
                            <bold>0.162</bold>
                          </td><td rowspan="1" colspan="1">0.024</td><td rowspan="1" colspan="1">0.024</td><td rowspan="1" colspan="1">0.022</td><td rowspan="1" colspan="1">0.022</td><td rowspan="1" colspan="1"/><td rowspan="1" colspan="1"/><td rowspan="1" colspan="1"/><td rowspan="1" colspan="1"/><td rowspan="1" colspan="1"/><td rowspan="1" colspan="1"/><td rowspan="1" colspan="1"/></tr><tr><td rowspan="1" colspan="1">11</td><td rowspan="1" colspan="1"><italic><tp:taxon-name><tp:taxon-name-part taxon-name-part-type="genus" reg="Acartia">Acartia</tp:taxon-name-part><tp:taxon-name-part taxon-name-part-type="species" reg="pacifica">pacifica</tp:taxon-name-part></tp:taxon-name></italic> (Korea2)</td><td rowspan="1" colspan="1">
                            <bold>0.165</bold>
                          </td><td rowspan="1" colspan="1">
                            <bold>0.170</bold>
                          </td><td rowspan="1" colspan="1">
                            <bold>0.167</bold>
                          </td><td rowspan="1" colspan="1">
                            <bold>0.170</bold>
                          </td><td rowspan="1" colspan="1">
                            <bold>0.165</bold>
                          </td><td rowspan="1" colspan="1">0.030</td><td rowspan="1" colspan="1">0.030</td><td rowspan="1" colspan="1">0.028</td><td rowspan="1" colspan="1">0.028</td><td rowspan="1" colspan="1">0.009</td><td rowspan="1" colspan="1"/><td rowspan="1" colspan="1"/><td rowspan="1" colspan="1"/><td rowspan="1" colspan="1"/><td rowspan="1" colspan="1"/><td rowspan="1" colspan="1"/></tr><tr><td rowspan="1" colspan="1">12</td><td rowspan="1" colspan="1"><italic><tp:taxon-name><tp:taxon-name-part taxon-name-part-type="genus" reg="Acartia">Acartia</tp:taxon-name-part><tp:taxon-name-part taxon-name-part-type="species" reg="pacifica">pacifica</tp:taxon-name-part></tp:taxon-name></italic> (Korea3)</td><td rowspan="1" colspan="1">
                            <bold>0.162</bold>
                          </td><td rowspan="1" colspan="1">
                            <bold>0.167</bold>
                          </td><td rowspan="1" colspan="1">
                            <bold>0.164</bold>
                          </td><td rowspan="1" colspan="1">
                            <bold>0.167</bold>
                          </td><td rowspan="1" colspan="1">
                            <bold>0.162</bold>
                          </td><td rowspan="1" colspan="1">0.024</td><td rowspan="1" colspan="1">0.024</td><td rowspan="1" colspan="1">0.022</td><td rowspan="1" colspan="1">0.003</td><td rowspan="1" colspan="1">0.022</td><td rowspan="1" colspan="1">0.006</td><td rowspan="1" colspan="1"/><td rowspan="1" colspan="1"/><td rowspan="1" colspan="1"/><td rowspan="1" colspan="1"/><td rowspan="1" colspan="1"/></tr><tr><td rowspan="1" colspan="1">13</td><td rowspan="1" colspan="1"><italic><tp:taxon-name><tp:taxon-name-part taxon-name-part-type="genus" reg="Acartia">Acartia</tp:taxon-name-part><tp:taxon-name-part taxon-name-part-type="species" reg="pacifica">pacifica</tp:taxon-name-part></tp:taxon-name></italic> (Korea4)</td><td rowspan="1" colspan="1">
                            <bold>0.164</bold>
                          </td><td rowspan="1" colspan="1">
                            <bold>0.169</bold>
                          </td><td rowspan="1" colspan="1">
                            <bold>0.165</bold>
                          </td><td rowspan="1" colspan="1">
                            <bold>0.169</bold>
                          </td><td rowspan="1" colspan="1">
                            <bold>0.164</bold>
                          </td><td rowspan="1" colspan="1">0.025</td><td rowspan="1" colspan="1">0.025</td><td rowspan="1" colspan="1">0.024</td><td rowspan="1" colspan="1">0.024</td><td rowspan="1" colspan="1">0.005</td><td rowspan="1" colspan="1">0.008</td><td rowspan="1" colspan="1">0.002</td><td rowspan="1" colspan="1"/><td rowspan="1" colspan="1"/><td rowspan="1" colspan="1"/><td rowspan="1" colspan="1"/></tr><tr><td rowspan="1" colspan="1">14</td><td rowspan="1" colspan="1"><italic><tp:taxon-name><tp:taxon-name-part taxon-name-part-type="genus" reg="Acartia">Acartia</tp:taxon-name-part><tp:taxon-name-part taxon-name-part-type="species" reg="pacifica">pacifica</tp:taxon-name-part></tp:taxon-name></italic> (Korea5)</td><td rowspan="1" colspan="1">
                            <bold>0.161</bold>
                          </td><td rowspan="1" colspan="1">
                            <bold>0.165</bold>
                          </td><td rowspan="1" colspan="1">
                            <bold>0.162</bold>
                          </td><td rowspan="1" colspan="1">
                            <bold>0.165</bold>
                          </td><td rowspan="1" colspan="1">
                            <bold>0.161</bold>
                          </td><td rowspan="1" colspan="1">0.025</td><td rowspan="1" colspan="1">0.025</td><td rowspan="1" colspan="1">0.024</td><td rowspan="1" colspan="1">0.024</td><td rowspan="1" colspan="1">0.011</td><td rowspan="1" colspan="1">0.020</td><td rowspan="1" colspan="1">0.014</td><td rowspan="1" colspan="1">0.016</td><td rowspan="1" colspan="1"/><td rowspan="1" colspan="1"/><td rowspan="1" colspan="1"/></tr><tr><td rowspan="1" colspan="1">15</td><td rowspan="1" colspan="1"><italic><tp:taxon-name><tp:taxon-name-part taxon-name-part-type="genus" reg="Acartia">Acartia</tp:taxon-name-part><tp:taxon-name-part taxon-name-part-type="species" reg="pacifica">pacifica</tp:taxon-name-part></tp:taxon-name></italic> (DQ 071177)</td><td rowspan="1" colspan="1">0.167</td><td rowspan="1" colspan="1">0.172</td><td rowspan="1" colspan="1">0.169</td><td rowspan="1" colspan="1">0.172</td><td rowspan="1" colspan="1">0.167</td><td rowspan="1" colspan="1">0.009</td><td rowspan="1" colspan="1">0.009</td><td rowspan="1" colspan="1">0.011</td><td rowspan="1" colspan="1">0.008</td><td rowspan="1" colspan="1">0.014</td><td rowspan="1" colspan="1">0.020</td><td rowspan="1" colspan="1">0.014</td><td rowspan="1" colspan="1">0.016</td><td rowspan="1" colspan="1">0.016</td><td rowspan="1" colspan="1"/><td rowspan="1" colspan="1"/></tr><tr><td rowspan="1" colspan="1">16</td><td rowspan="1" colspan="1"><italic><tp:taxon-name><tp:taxon-name-part taxon-name-part-type="genus" reg="Acartia">Acartia</tp:taxon-name-part><tp:taxon-name-part taxon-name-part-type="species" reg="ohtsukai">ohtsukai</tp:taxon-name-part></tp:taxon-name></italic> (DQ071176)</td><td rowspan="1" colspan="1">0.220</td><td rowspan="1" colspan="1">0.220</td><td rowspan="1" colspan="1">0.222</td><td rowspan="1" colspan="1">0.220</td><td rowspan="1" colspan="1">0.220</td><td rowspan="1" colspan="1">0.241</td><td rowspan="1" colspan="1">0.241</td><td rowspan="1" colspan="1">0.233</td><td rowspan="1" colspan="1">0.239</td><td rowspan="1" colspan="1">0.231</td><td rowspan="1" colspan="1">0.235</td><td rowspan="1" colspan="1">0.231</td><td rowspan="1" colspan="1">0.233</td><td rowspan="1" colspan="1">0.235</td><td rowspan="1" colspan="1">0.231</td><td rowspan="1" colspan="1"/></tr><tr><td rowspan="1" colspan="1">17</td><td rowspan="1" colspan="1"><italic><tp:taxon-name><tp:taxon-name-part taxon-name-part-type="genus" reg="Acartia">Acartia</tp:taxon-name-part><tp:taxon-name-part taxon-name-part-type="species" reg="tsuensis">tsuensis</tp:taxon-name-part></tp:taxon-name></italic> (KC287427).</td><td rowspan="1" colspan="1">0.243</td><td rowspan="1" colspan="1">0.244</td><td rowspan="1" colspan="1">0.244</td><td rowspan="1" colspan="1">0.244</td><td rowspan="1" colspan="1">0.243</td><td rowspan="1" colspan="1">0.247</td><td rowspan="1" colspan="1">0.252</td><td rowspan="1" colspan="1">0.244</td><td rowspan="1" colspan="1">0.249</td><td rowspan="1" colspan="1">0.250</td><td rowspan="1" colspan="1">0.249</td><td rowspan="1" colspan="1">0.247</td><td rowspan="1" colspan="1">0.249</td><td rowspan="1" colspan="1">0.252</td><td rowspan="1" colspan="1">0.243</td><td rowspan="1" colspan="1">0.247</td></tr></tbody></table></table-wrap></tp:treatment-sec><tp:treatment-sec sec-type="ecology" id="SECID0EN1BI"><title>Ecology.</title><p>Temperature and salinity appear to be important factors determining the distribution and abundance of copepods. In the Indo-West Pacific, <tp:taxon-name><tp:taxon-name-part taxon-name-part-type="genus" reg="Acartia">A.</tp:taxon-name-part> (<tp:taxon-name-part taxon-name-part-type="subgenus" reg="Odontacartia">O.</tp:taxon-name-part>) <tp:taxon-name-part taxon-name-part-type="species" reg="pacifica">pacifica</tp:taxon-name-part></tp:taxon-name> occurs in the tropical and subtropical zones of the Pacific and Indian oceans. In the East China Sea (subtropical zone), <tp:taxon-name><tp:taxon-name-part taxon-name-part-type="genus" reg="Acartia">A.</tp:taxon-name-part> (<tp:taxon-name-part taxon-name-part-type="subgenus" reg="Odontacartia">O.</tp:taxon-name-part>) <tp:taxon-name-part taxon-name-part-type="species" reg="pacifica">pacifica</tp:taxon-name-part></tp:taxon-name> was abundant in August (salinity 15.0) in the Changjiang (Yangtze River) Estuary, China (<xref ref-type="bibr" rid="B14">Gao et al. 2008</xref>), while in Korean waters, <tp:taxon-name><tp:taxon-name-part taxon-name-part-type="genus" reg="Acartia">A.</tp:taxon-name-part> (<tp:taxon-name-part taxon-name-part-type="subgenus" reg="Odontacartia">O.</tp:taxon-name-part>) <tp:taxon-name-part taxon-name-part-type="species" reg="pacifica">pacifica</tp:taxon-name-part></tp:taxon-name> is strictly stenohaline, occurring waters of more than 32 in salinity (<xref ref-type="bibr" rid="B25">Moon et al. 2008</xref>). <xref ref-type="bibr" rid="B23">Kang (2011)</xref> also observed the <tp:taxon-name><tp:taxon-name-part taxon-name-part-type="genus" reg="Acartia">A.</tp:taxon-name-part> (<tp:taxon-name-part taxon-name-part-type="subgenus" reg="Odontacartia">O.</tp:taxon-name-part>) <tp:taxon-name-part taxon-name-part-type="species" reg="pacifica">pacifica</tp:taxon-name-part></tp:taxon-name> and <tp:taxon-name><tp:taxon-name-part taxon-name-part-type="genus" reg="Acartia">A.</tp:taxon-name-part> (<tp:taxon-name-part taxon-name-part-type="subgenus" reg="Odontacartia">O.</tp:taxon-name-part>) <tp:taxon-name-part taxon-name-part-type="species" reg="erythraea">erythraea</tp:taxon-name-part></tp:taxon-name> in Korean waters with temperature ranges of 18.0–27.2 °C and 14.6–26.4 °C and salinity ranges of 21.0–32.9 and 21.0–33.7, respectively. In Japanese waters <tp:taxon-name><tp:taxon-name-part taxon-name-part-type="genus" reg="Acartia">A.</tp:taxon-name-part> (<tp:taxon-name-part taxon-name-part-type="subgenus" reg="Odontacartia">O.</tp:taxon-name-part>) <tp:taxon-name-part taxon-name-part-type="species" reg="ohtsukai">ohtsukai</tp:taxon-name-part></tp:taxon-name> was found in the estuary of the Rokkaku River, Ariake Bay in surface waters, where water temperature was 29.0 °C and salinity was 5.0, while <tp:taxon-name><tp:taxon-name-part taxon-name-part-type="genus" reg="Acartia">A.</tp:taxon-name-part> (<tp:taxon-name-part taxon-name-part-type="subgenus" reg="Odontacartia">O.</tp:taxon-name-part>) <tp:taxon-name-part taxon-name-part-type="species" reg="pacifica">pacifica</tp:taxon-name-part></tp:taxon-name> was found in waters of 26.0 °C and 33.0 in the Seto Inland Sea, Japan (<xref ref-type="bibr" rid="B46">Ueda and Bucklin 2006</xref>). Furthermore, <tp:taxon-name><tp:taxon-name-part taxon-name-part-type="genus" reg="Acartia">A.</tp:taxon-name-part> (<tp:taxon-name-part taxon-name-part-type="subgenus" reg="Odontacartia">O.</tp:taxon-name-part>) <tp:taxon-name-part taxon-name-part-type="species" reg="pacifica">pacifica</tp:taxon-name-part></tp:taxon-name> was dominant in Moreton Bay, Queensland waters with temperature ranges above 22.0 °C and salinities ranging from 34.0 to 36.5 (<xref ref-type="bibr" rid="B18">Greenwood 1981</xref>).</p><p>In the tropical zone, <tp:taxon-name><tp:taxon-name-part taxon-name-part-type="genus" reg="Acartia">A.</tp:taxon-name-part> (<tp:taxon-name-part taxon-name-part-type="subgenus" reg="Odontacartia">O.</tp:taxon-name-part>) <tp:taxon-name-part taxon-name-part-type="species" reg="edentata">edentata</tp:taxon-name-part></tp:taxon-name> sp. n. specimens were collected in the Philippines during the rainy season (August 2013), when water temperature and salinity were 30.2 °C and 33.5, respectively. In contrast, <tp:taxon-name><tp:taxon-name-part taxon-name-part-type="genus" reg="Acartia">A.</tp:taxon-name-part> (<tp:taxon-name-part taxon-name-part-type="subgenus" reg="Acanthacartia">A.</tp:taxon-name-part>) <tp:taxon-name-part taxon-name-part-type="species" reg="tsuensis">tsuensis</tp:taxon-name-part></tp:taxon-name> represents the dominant species in brackish pond water from Panay Island in central Philippines during the dry season (November – April), with salinity ranging from 14.0 to 40.0 (<xref ref-type="bibr" rid="B16">Golez et al. 2002</xref>).</p><!--PageBreak--><!--PageBreak--><!--PageBreak--><!--PageBreak--><p>In Bintulu, Sarawak, Malaysia, <xref ref-type="bibr" rid="B22">Johan et al. (2013)</xref> compared to <tp:taxon-name><tp:taxon-name-part taxon-name-part-type="genus" reg="Acartia">A.</tp:taxon-name-part> (<tp:taxon-name-part taxon-name-part-type="subgenus" reg="Odontacartia">O.</tp:taxon-name-part>) <tp:taxon-name-part taxon-name-part-type="species" reg="pacifica">pacifica</tp:taxon-name-part></tp:taxon-name> in coastal waters with temperatures of 28.8–29.0 °C and high salinities (24.0–32.0). In the Indian waters, <xref ref-type="bibr" rid="B47">Wellershaus (1969)</xref> recorded the occurrence of female specimens of <tp:taxon-name><tp:taxon-name-part taxon-name-part-type="genus" reg="Acartia">A.</tp:taxon-name-part> (<tp:taxon-name-part taxon-name-part-type="subgenus" reg="Odontacartia">O.</tp:taxon-name-part>) <tp:taxon-name-part taxon-name-part-type="species" reg="pacifica">pacifica</tp:taxon-name-part></tp:taxon-name> in waters with salinity ranging from 10.0 to 30.0, including in the Andaman Sea, Thailand (Surin Islands National Park, Phang Nga Province), <tp:taxon-name><tp:taxon-name-part taxon-name-part-type="genus" reg="Acartia">A.</tp:taxon-name-part> (<tp:taxon-name-part taxon-name-part-type="subgenus" reg="Odontacartia">O.</tp:taxon-name-part>) <tp:taxon-name-part taxon-name-part-type="species" reg="pacifica">pacifica</tp:taxon-name-part></tp:taxon-name> were abundant in waters with temperatures of 29.7–31.0 °C and salinities ranging from 29.9 to 35.8 (<xref ref-type="bibr" rid="B44">Treeramaethee et al. 2013</xref>). However, we concluded that three species of <italic><tp:taxon-name><tp:taxon-name-part taxon-name-part-type="genus" reg="Acartia">Acartia</tp:taxon-name-part></tp:taxon-name></italic> appear to occupy water bodies differing in temperature and salinity of the tropical and subtropical zone of the Pacific and Indian oceans (Fig. <xref ref-type="fig" rid="F7">7</xref>).</p><fig id="F7" position="float" orientation="portrait"><label>Figure 7.</label><caption><p>Ranges of salinity and temperature of three <italic><tp:taxon-name><tp:taxon-name-part taxon-name-part-type="genus" reg="Acartia">Acartia</tp:taxon-name-part></tp:taxon-name></italic> species occurring in the tropical and subtropical zones of the Pacific and Indian oceans.</p></caption><graphic xmlns:xlink="http://www.w3.org/1999/xlink" xlink:href="zookeys-814-071-g007.jpg" position="float" orientation="portrait" xlink:type="simple" id="oo_255602.jpg"/></fig></tp:treatment-sec><tp:treatment-sec><!--Section generated to contain objects referenced in tp:taxon-treatment.--><fig id="F1" position="float" orientation="portrait"><label>Figure 1.</label><caption><p>Distribution of <tp:taxon-name><tp:taxon-name-part taxon-name-part-type="genus" reg="Acartia">Acartia</tp:taxon-name-part> (<tp:taxon-name-part taxon-name-part-type="subgenus" reg="Odontacartia">Odontacartia</tp:taxon-name-part>) <tp:taxon-name-part taxon-name-part-type="species" reg="pacifica">pacifica</tp:taxon-name-part></tp:taxon-name> and its sibling species based on data from this and previously published reports. In the present study, samples were obtained from three sites: Station 1, <tp:taxon-name><tp:taxon-name-part taxon-name-part-type="genus" reg="Acartia">Acartia</tp:taxon-name-part> (<tp:taxon-name-part taxon-name-part-type="subgenus" reg="Odontacartia">Odontacartia</tp:taxon-name-part>) <tp:taxon-name-part taxon-name-part-type="species" reg="edentata">edentata</tp:taxon-name-part></tp:taxon-name> sp. n., Leyte Island, the Philippines (black donut); Station 2, <tp:taxon-name><tp:taxon-name-part taxon-name-part-type="genus" reg="Acartia">A.</tp:taxon-name-part> (<tp:taxon-name-part taxon-name-part-type="subgenus" reg="Odontacartia">O.</tp:taxon-name-part>) <tp:taxon-name-part taxon-name-part-type="species" reg="pacifica">pacifica</tp:taxon-name-part></tp:taxon-name>, Ariake Bay in the Seto Inland Sea, Japan (white donut); and Station 3, <tp:taxon-name><tp:taxon-name-part taxon-name-part-type="genus" reg="Acartia">A.</tp:taxon-name-part> (<tp:taxon-name-part taxon-name-part-type="subgenus" reg="Odontacartia">O.</tp:taxon-name-part>) <tp:taxon-name-part taxon-name-part-type="species" reg="pacifica">pacifica</tp:taxon-name-part></tp:taxon-name>, South Korea Sea, Korea. Data from earlier studies indicate the distribution of <tp:taxon-name><tp:taxon-name-part taxon-name-part-type="genus" reg="Acartia">A.</tp:taxon-name-part> (<tp:taxon-name-part taxon-name-part-type="subgenus" reg="Odontacartia">O.</tp:taxon-name-part>) <tp:taxon-name-part taxon-name-part-type="species" reg="pacifica">pacifica</tp:taxon-name-part></tp:taxon-name> in the Pacific Ocean (<xref ref-type="bibr" rid="B39">Steuer 1915</xref>; <xref ref-type="bibr" rid="B42">Tanaka 1965</xref>; <xref ref-type="bibr" rid="B4">Brodsky 1967</xref>; <xref ref-type="bibr" rid="B46">Ueda and Bucklin 2006</xref>); Korean waters (<xref ref-type="bibr" rid="B23">Kang 2011</xref>); the Yellow Sea, Chiekong River, Juilong Estuary, Changjiang Estuary, China (<xref ref-type="bibr" rid="B37">Shen and Lee 1963</xref>; <xref ref-type="bibr" rid="B9">Chen and Zhang 1965</xref>; <xref ref-type="bibr" rid="B36">Shang et al. 2007</xref>; <xref ref-type="bibr" rid="B14">Gao et al. 2008</xref>); eastern Indonesian waters of Java Sea, Bintulu coast, Indonesia (<xref ref-type="bibr" rid="B13">Früchtl 1923</xref>; <xref ref-type="bibr" rid="B27">Mulyadi 2004</xref>; <xref ref-type="bibr" rid="B22">Johan et al. 2013</xref>); the Gulf of Thailand (<xref ref-type="bibr" rid="B30">Pinkaew 2003</xref>); the Indian Ocean (<xref ref-type="bibr" rid="B35">Sewell 1933</xref>; <xref ref-type="bibr" rid="B47">Wellershaus 1969</xref>; <xref ref-type="bibr" rid="B29">Pillai 1971</xref>; Resai et al. 2004; <xref ref-type="bibr" rid="B31">Phukham 2008</xref>; <xref ref-type="bibr" rid="B44">Treeramaethee et al. 2013</xref>); water of the Great Barrier Reef, Moreton Bay, Australia (<xref ref-type="bibr" rid="B11">Farran 1936</xref>; <xref ref-type="bibr" rid="B17">Greenwood 1978</xref>); and type locality of <tp:taxon-name><tp:taxon-name-part taxon-name-part-type="genus" reg="Acartia">A.</tp:taxon-name-part> (<tp:taxon-name-part taxon-name-part-type="subgenus" reg="Odontacartia">O.</tp:taxon-name-part>) <tp:taxon-name-part taxon-name-part-type="species" reg="pacifica">pacifica</tp:taxon-name-part></tp:taxon-name> (black square).</p></caption><graphic xmlns:xlink="http://www.w3.org/1999/xlink" xlink:href="zookeys-814-071-g001.jpg" position="float" orientation="portrait" xlink:type="simple" id="oo_255596.jpg"/></fig></tp:treatment-sec><ref-list><ref id="B39"><mixed-citation xmlns:xlink="http://www.w3.org/1999/xlink" xlink:type="simple"><person-group><name name-style="western"><surname>Steuer</surname><given-names>A</given-names></name></person-group> (<year>1915</year>) <article-title>Revision der Gattung <italic><tp:taxon-name><tp:taxon-name-part taxon-name-part-type="genus">Acartia</tp:taxon-name-part></tp:taxon-name></italic> Dana.</article-title><source>Zoologischer Anzeiger</source><volume>45</volume>: <fpage>392</fpage>–<lpage>397</lpage>.</mixed-citation></ref><ref id="B42"><mixed-citation xmlns:xlink="http://www.w3.org/1999/xlink" xlink:type="simple"><person-group><name name-style="western"><surname>Tanaka</surname><given-names>O</given-names></name></person-group> (<year>1965</year>) <article-title>The pelagic copepods of the IZU region, middle Japan systematic account XIII <tp:taxon-name><tp:taxon-name-part taxon-name-part-type="family">Parapontellidae</tp:taxon-name-part></tp:taxon-name>, <tp:taxon-name><tp:taxon-name-part taxon-name-part-type="family">Acartiidae</tp:taxon-name-part></tp:taxon-name> and <tp:taxon-name><tp:taxon-name-part taxon-name-part-type="family">Tortanidae</tp:taxon-name-part></tp:taxon-name>.</article-title><source>Publications of the Seto Marine Biological Laboratory</source><volume>12</volume>(<issue>5</issue>): <fpage>520</fpage>–<lpage>549</lpage>. <ext-link xlink:type="simple" ext-link-type="doi" xlink:href="10.5134/175378">https://doi.org/10.5134/175378</ext-link></mixed-citation></ref><ref id="B4"><mixed-citation xmlns:xlink="http://www.w3.org/1999/xlink" xlink:type="simple"><person-group><name name-style="western"><surname>Brodsky</surname><given-names>KA</given-names></name></person-group> (<year>1967</year>) <article-title><tp:taxon-name><tp:taxon-name-part taxon-name-part-type="order">Calanoida</tp:taxon-name-part></tp:taxon-name> of the Far Eastern Seas and Polar basin of the U.S.S.R.</article-title><source>Keys to the Fauna of the USSR</source><volume>35</volume>: <fpage>1</fpage>–<lpage>440</lpage>.</mixed-citation></ref><ref id="B46"><mixed-citation xmlns:xlink="http://www.w3.org/1999/xlink" xlink:type="simple"><person-group><name name-style="western"><surname>Ueda</surname><given-names>H</given-names></name><name name-style="western"><surname>Bucklin</surname><given-names>AC</given-names></name></person-group> (<year>2006</year>) <article-title><tp:taxon-name><tp:taxon-name-part taxon-name-part-type="genus">Acartia</tp:taxon-name-part> (<tp:taxon-name-part taxon-name-part-type="subgenus">Odontacartia</tp:taxon-name-part>) <tp:taxon-name-part taxon-name-part-type="species">ohtsukai</tp:taxon-name-part></tp:taxon-name>, a new brackish-water calanoid copepod from Ariake Bay, Japan, with a redescription of the closely related <italic><tp:taxon-name><tp:taxon-name-part taxon-name-part-type="genus">A.</tp:taxon-name-part><tp:taxon-name-part taxon-name-part-type="species">pacifica</tp:taxon-name-part></tp:taxon-name></italic> from the Seto Inland Sea.</article-title><source>Hydrobiologia</source><volume>560</volume>: <fpage>77</fpage>–<lpage>91</lpage>. <ext-link xlink:type="simple" ext-link-type="doi" xlink:href="10.1007/s10750-005-9513-0">https://doi.org/10.1007/s10750-005-9513-0</ext-link></mixed-citation></ref><ref id="B23"><mixed-citation xmlns:xlink="http://www.w3.org/1999/xlink" xlink:type="simple"><person-group><name name-style="western"><surname>Kang</surname><given-names>JH</given-names></name></person-group> (<year>2011</year>) <article-title>The occurrence of <italic><tp:taxon-name><tp:taxon-name-part taxon-name-part-type="genus">Acartia</tp:taxon-name-part></tp:taxon-name></italic> species and their environmental characteristics at three ports in Korea.</article-title><source>Ocean Science Journal</source><volume>46</volume>(<issue>4</issue>): <fpage>219</fpage>–<lpage>237</lpage>. <ext-link xlink:type="simple" ext-link-type="doi" xlink:href="10.1007/s12601-011-0018-7">https://doi.org/10.1007/s12601-011-0018-7</ext-link></mixed-citation></ref><ref id="B37"><mixed-citation xmlns:xlink="http://www.w3.org/1999/xlink" xlink:type="simple"><person-group><name name-style="western"><surname>Shen</surname><given-names>CJ</given-names></name><name name-style="western"><surname>Lee</surname><given-names>FS</given-names></name></person-group> (<year>1963</year>) <article-title>The estuarine <tp:taxon-name><tp:taxon-name-part taxon-name-part-type="subclass">Copepoda</tp:taxon-name-part></tp:taxon-name> of Chiekong and Zaikong rivers, Kwangtung Province, China.</article-title><source>Acta Zoologica Sinica</source><volume>15</volume>: <fpage>571</fpage>–<lpage>596</lpage>. [In Chinese with English abstract]</mixed-citation></ref><ref id="B9"><mixed-citation xmlns:xlink="http://www.w3.org/1999/xlink" xlink:type="simple"><person-group><name name-style="western"><surname>Chen</surname><given-names>QC</given-names></name><name name-style="western"><surname>Zhang</surname><given-names>SZ</given-names></name></person-group> (<year>1965</year>) <article-title>The planktonic copepods of the Yellow Sea and the East China Sea. I. <tp:taxon-name><tp:taxon-name-part taxon-name-part-type="order">Calanoida</tp:taxon-name-part></tp:taxon-name>.</article-title><source>Studia Marina Sinica</source><volume>7</volume>: <fpage>20</fpage>–<lpage>131</lpage>. [pl. 55]</mixed-citation></ref><ref id="B36"><mixed-citation xmlns:xlink="http://www.w3.org/1999/xlink" xlink:type="simple"><person-group><name name-style="western"><surname>Shang</surname><given-names>X</given-names></name><name name-style="western"><surname>Wang</surname><given-names>G</given-names></name><name name-style="western"><surname>Li</surname><given-names>S</given-names></name><name name-style="western"><surname>Guo</surname><given-names>D</given-names></name></person-group> (<year>2007</year>) <article-title>Preliminary study of the retention mechanism of planktonic copepods in the Juilong estuary in China.</article-title><source>ACTA Oceanologica Sinica</source><volume>26</volume>(<issue>4</issue>): <fpage>156</fpage>–<lpage>163</lpage>.</mixed-citation></ref><ref id="B14"><mixed-citation xmlns:xlink="http://www.w3.org/1999/xlink" xlink:type="simple"><person-group><name name-style="western"><surname>Gao</surname><given-names>Q</given-names></name><name name-style="western"><surname>Xu</surname><given-names>Z</given-names></name><name name-style="western"><surname>Zhuang</surname><given-names>P</given-names></name></person-group> (<year>2008</year>) <article-title>The relation between distribution of zooplankton and salinity in the Changjiang Estuary.</article-title><source>Chinese Journal of Oceanology and Limnology</source><volume>26</volume>(<issue>2</issue>): <fpage>178</fpage>–<lpage>185</lpage>. <ext-link xlink:type="simple" ext-link-type="doi" xlink:href="10.1007/s00343-008-0178-1">https://doi.org/10.1007/s00343-008-0178-1</ext-link></mixed-citation></ref><ref id="B13"><mixed-citation xmlns:xlink="http://www.w3.org/1999/xlink" xlink:type="simple"><person-group><name name-style="western"><surname>Früchtl</surname><given-names>F</given-names></name></person-group> (<year>1923</year>) <article-title><tp:taxon-name><tp:taxon-name-part taxon-name-part-type="infraorder">Cladocera</tp:taxon-name-part></tp:taxon-name> und <tp:taxon-name><tp:taxon-name-part taxon-name-part-type="subclass">Copepoda</tp:taxon-name-part></tp:taxon-name> der Aru-Inseln. (Vorläufige Mitteilung: Artenliste und kurze Diagnosen der neuen Formen).</article-title><source>Abhandlungen Senckenbergische Naturforschende Gesellschaft</source><volume>375</volume>(<issue>4</issue>): <fpage>449</fpage>–<lpage>457</lpage>.</mixed-citation></ref><ref id="B27"><mixed-citation xmlns:xlink="http://www.w3.org/1999/xlink" xlink:type="simple"><institution xlink:type="simple">Mulyadi</institution> (<year>2004</year>) <source>Calanoid copepods in Indonesian waters.</source><publisher-name>Research Center for Biology</publisher-name>, <publisher-loc>Indonesia Institute of Science, Bogor, Indonesia</publisher-loc>, <size units="page">198 pp</size>.</mixed-citation></ref><ref id="B22"><mixed-citation xmlns:xlink="http://www.w3.org/1999/xlink" xlink:type="simple"><person-group><name name-style="western"><surname>Johan</surname><given-names>I</given-names></name><name name-style="western"><surname>Hena</surname><given-names>MKA</given-names></name><name name-style="western"><surname>Idris</surname><given-names>MH</given-names></name><name name-style="western"><surname>Arshad</surname><given-names>A</given-names></name></person-group> (<year>2013</year>) <article-title>Taxonomic composition and abundance of zooplankton copepod in the coastal water of Bintulu, Sarawak, Malaysia.</article-title><source>Journal of Fisheries and Aquatic Science</source><volume>8</volume>(<issue>3</issue>): <fpage>472</fpage>–<lpage>479</lpage>. <ext-link xlink:type="simple" ext-link-type="doi" xlink:href="10.3923/jfas.2013.472.479">https://doi.org/10.3923/jfas.2013.472.479</ext-link></mixed-citation></ref><ref id="B30"><mixed-citation xmlns:xlink="http://www.w3.org/1999/xlink" xlink:type="simple"><person-group><name name-style="western"><surname>Pinkaew</surname><given-names>K</given-names></name></person-group> (<year>2003</year>) <source>Taxonomy of copepods in the Bangpakong river estuary and the Sriracha coast of Thailand. M.Sc.</source><publisher-name>Thesis</publisher-name>, <publisher-loc>Burapha University, Chon Buri, Thailand</publisher-loc>, <size units="page">111 pp</size>.</mixed-citation></ref><ref id="B35"><mixed-citation xmlns:xlink="http://www.w3.org/1999/xlink" xlink:type="simple"><person-group><name name-style="western"><surname>Sewell</surname><given-names>RBS</given-names></name></person-group> (<year>1933</year>) <article-title>Notes on a small collection of marine copepod from the Malay States.</article-title><source>The Raffles Bulletin of Zoology</source><volume>8</volume>: <fpage>25</fpage>–<lpage>30</lpage>.</mixed-citation></ref><ref id="B47"><mixed-citation xmlns:xlink="http://www.w3.org/1999/xlink" xlink:type="simple"><person-group><name name-style="western"><surname>Wellershaus</surname><given-names>S</given-names></name></person-group> (<year>1969</year>) <article-title>On the taxonomy of planktonic <tp:taxon-name><tp:taxon-name-part taxon-name-part-type="subclass">Copepoda</tp:taxon-name-part></tp:taxon-name> in the Cochin Backwater (a South Indian estuary).</article-title><source>VerÖffentlichungen des Instituts für Meeresforschung in Bremerhaven</source><volume>11</volume>: <fpage>245</fpage>–<lpage>286</lpage>.</mixed-citation></ref><ref id="B29"><mixed-citation xmlns:xlink="http://www.w3.org/1999/xlink" xlink:type="simple"><person-group><name name-style="western"><surname>Pillai</surname><given-names>PP</given-names></name></person-group> (<year>1971</year>) <article-title>Studies in the estuarine copepod of India.</article-title><source>Marine Biology Association of India</source><volume>13</volume>(<issue>2</issue>): <fpage>162</fpage>–<lpage>172</lpage>.</mixed-citation></ref><ref id="B31"><mixed-citation xmlns:xlink="http://www.w3.org/1999/xlink" xlink:type="simple"><person-group><name name-style="western"><surname>Phukham</surname><given-names>N</given-names></name></person-group> (<year>2008</year>) <source>Species diversity of calanoid copepods in Thai waters, Andaman Sea. M.Sc.</source><publisher-name>Thesis</publisher-name>, <publisher-loc>Kasetsart University, Bangkok, Thailand</publisher-loc>, <size units="page">247 pp</size>.</mixed-citation></ref><ref id="B44"><mixed-citation xmlns:xlink="http://www.w3.org/1999/xlink" xlink:type="simple"><person-group><name name-style="western"><surname>Treeramaethee</surname><given-names>J</given-names></name><name name-style="western"><surname>Phukham</surname><given-names>N</given-names></name><name name-style="western"><surname>Patarajinda</surname><given-names>S</given-names></name></person-group> (<year>2013</year>) <article-title>Species diversity of marine calanoid copepod from Surin Islands National Park with a description of a new record to Thailand.</article-title><source>Journal of Fisheries Technology</source><volume>7</volume>(<issue>1</issue>): <fpage>46</fpage>–<lpage>59</lpage>. [In Thai]</mixed-citation></ref><ref id="B11"><mixed-citation xmlns:xlink="http://www.w3.org/1999/xlink" xlink:type="simple"><person-group><name name-style="western"><surname>Farran</surname><given-names>GP</given-names></name></person-group> (<year>1936</year>) <tp:taxon-name><tp:taxon-name-part taxon-name-part-type="subclass">Copepoda</tp:taxon-name-part></tp:taxon-name>. Great Barrier Reef Expedition 1928–29, Scientific Reports 5. British Museum, London, 73–142.</mixed-citation></ref><ref id="B17"><mixed-citation xmlns:xlink="http://www.w3.org/1999/xlink" xlink:type="simple"><person-group><name name-style="western"><surname>Greenwood</surname><given-names>JG</given-names></name></person-group> (<year>1978</year>) <article-title>Calanoid copepods of Moretan Bay (Queenland) III. Families. <tp:taxon-name><tp:taxon-name-part taxon-name-part-type="family">Temoridae</tp:taxon-name-part></tp:taxon-name> to <tp:taxon-name><tp:taxon-name-part taxon-name-part-type="family">Tortanidae</tp:taxon-name-part></tp:taxon-name>, excluding <tp:taxon-name><tp:taxon-name-part taxon-name-part-type="family">Pontellidae</tp:taxon-name-part></tp:taxon-name>.</article-title><source>Proceedings of the Royal Society of Queensland</source><volume>89</volume>: <fpage>1</fpage>–<lpage>21</lpage>.</mixed-citation></ref><ref id="B20"><mixed-citation xmlns:xlink="http://www.w3.org/1999/xlink" xlink:type="simple"><person-group><name name-style="western"><surname>Huys</surname><given-names>R</given-names></name><name name-style="western"><surname>Boxshall</surname><given-names>GA</given-names></name></person-group> (<year>1991</year>) <source>Copepod Evolution.</source><publisher-name>The Ray Society</publisher-name>, <publisher-loc>London</publisher-loc>, <size units="page">468 pp</size>.</mixed-citation></ref><ref id="B41"><mixed-citation xmlns:xlink="http://www.w3.org/1999/xlink" xlink:type="simple"><person-group><name name-style="western"><surname>Steuer</surname><given-names>A</given-names></name></person-group> (<year>1923</year>) <article-title>Bausteine zu einer Monographie der Copepodengattung <italic><tp:taxon-name><tp:taxon-name-part taxon-name-part-type="genus">Acartia</tp:taxon-name-part></tp:taxon-name></italic>.</article-title><source>Arbeiten aus dem Zoologischen Institut der Universität Innsbruck</source><volume>1</volume>(<issue>5</issue>): <fpage>1</fpage>–<lpage>148</lpage>.</mixed-citation></ref><ref id="B45"><mixed-citation xmlns:xlink="http://www.w3.org/1999/xlink" xlink:type="simple"><person-group><name name-style="western"><surname>Ueda</surname><given-names>H</given-names></name></person-group> (<year>1986</year>) <article-title>Taxonomic reexamination and geographic distribution of copepods known as <italic><tp:taxon-name><tp:taxon-name-part taxon-name-part-type="genus">Acartia</tp:taxon-name-part><tp:taxon-name-part taxon-name-part-type="species">clausi</tp:taxon-name-part></tp:taxon-name></italic> in Japanese coastal and inlet waters.</article-title><source>Journal of the Oceanographical Society of Japan</source><volume>42</volume>: <fpage>134</fpage>–<lpage>138</lpage>. <ext-link xlink:type="simple" ext-link-type="doi" xlink:href="10.1007/BF02109100">https://doi.org/10.1007/BF02109100</ext-link></mixed-citation></ref><ref id="B1"><mixed-citation xmlns:xlink="http://www.w3.org/1999/xlink" xlink:type="simple"><person-group><name name-style="western"><surname>Abraham</surname><given-names>S</given-names></name></person-group> (<year>1976</year>) <article-title>A new calanoid copepod of the genus <italic><tp:taxon-name><tp:taxon-name-part taxon-name-part-type="genus">Acartia</tp:taxon-name-part></tp:taxon-name></italic> from the Cochin Backwaters, India, and a redescription of <italic><tp:taxon-name><tp:taxon-name-part taxon-name-part-type="genus">Acartia</tp:taxon-name-part><tp:taxon-name-part taxon-name-part-type="species">centrura</tp:taxon-name-part></tp:taxon-name></italic> Giesbrecht.</article-title><source>Crustaceana</source><volume>30</volume>(<issue>1</issue>): <fpage>73</fpage>–<lpage>81</lpage>. <ext-link xlink:type="simple" ext-link-type="doi" xlink:href="10.1163/156854076X00422">https://doi.org/10.1163/156854076X00422</ext-link></mixed-citation></ref><ref id="B25"><mixed-citation xmlns:xlink="http://www.w3.org/1999/xlink" xlink:type="simple"><person-group><name name-style="western"><surname>Moon</surname><given-names>SY</given-names></name><name name-style="western"><surname>Ohtsuka</surname><given-names>S</given-names></name><name name-style="western"><surname>Ueda</surname><given-names>H</given-names></name><name name-style="western"><surname>Soh</surname><given-names>HY</given-names></name></person-group> (<year>2008</year>) <article-title><tp:taxon-name><tp:taxon-name-part taxon-name-part-type="genus">Acartia</tp:taxon-name-part> (<tp:taxon-name-part taxon-name-part-type="subgenus">Odontacartia</tp:taxon-name-part>) <tp:taxon-name-part taxon-name-part-type="species">ohtsukai</tp:taxon-name-part></tp:taxon-name> Ueda and Bucklin, 2006 (<tp:taxon-name><tp:taxon-name-part taxon-name-part-type="subclass">Copepoda</tp:taxon-name-part></tp:taxon-name>, <tp:taxon-name><tp:taxon-name-part taxon-name-part-type="order">Calanoida</tp:taxon-name-part></tp:taxon-name>, <tp:taxon-name><tp:taxon-name-part taxon-name-part-type="family">Acartiidae</tp:taxon-name-part></tp:taxon-name>): first record of its occurrence in Korean waters and habitat segregation from its sibling species <italic><tp:taxon-name><tp:taxon-name-part taxon-name-part-type="genus">A.</tp:taxon-name-part><tp:taxon-name-part taxon-name-part-type="species">pacifica</tp:taxon-name-part></tp:taxon-name></italic> Steuer, 1915.</article-title><source>Zootaxa</source><volume>1841</volume>: <fpage>61</fpage>–<lpage>64</lpage>.</mixed-citation></ref><ref id="B18"><mixed-citation xmlns:xlink="http://www.w3.org/1999/xlink" xlink:type="simple"><person-group><name name-style="western"><surname>Greenwood</surname><given-names>JG</given-names></name></person-group> (<year>1981</year>) <article-title>Occurrences of congeneric pairs of <italic><tp:taxon-name><tp:taxon-name-part taxon-name-part-type="genus">Acartia</tp:taxon-name-part></tp:taxon-name></italic> and <italic><tp:taxon-name><tp:taxon-name-part taxon-name-part-type="genus">Pseudodiaptomus</tp:taxon-name-part></tp:taxon-name></italic> species (<tp:taxon-name><tp:taxon-name-part taxon-name-part-type="subclass">Copepoda</tp:taxon-name-part></tp:taxon-name>, <tp:taxon-name><tp:taxon-name-part taxon-name-part-type="order">Calanoida</tp:taxon-name-part></tp:taxon-name>) in Moreton Bay, Queenland.</article-title><source>Estuarine, Coastal and Shelf Science</source><volume>13</volume>: <fpage>591</fpage>–<lpage>596</lpage>. <ext-link xlink:type="simple" ext-link-type="doi" xlink:href="10.1016/S0302-3524(81)80060-6">https://doi.org/10.1016/S0302-3524(81)80060-6</ext-link></mixed-citation></ref><ref id="B16"><mixed-citation xmlns:xlink="http://www.w3.org/1999/xlink" xlink:type="simple"><person-group><name name-style="western"><surname>Golez</surname><given-names>MSN</given-names></name><name name-style="western"><surname>Ohno</surname><given-names>A</given-names></name><name name-style="western"><surname>Toledo</surname><given-names>JD</given-names></name><name name-style="western"><surname>Tanaka</surname><given-names>Y</given-names></name><name name-style="western"><surname>Ishimaru</surname><given-names>T</given-names></name></person-group> (<year>2002</year>) Population dynamics of the calanoid copepod, <italic><tp:taxon-name><tp:taxon-name-part taxon-name-part-type="genus">Acartia</tp:taxon-name-part><tp:taxon-name-part taxon-name-part-type="species">tsuensis</tp:taxon-name-part></tp:taxon-name></italic> in a brackish-water pond in the Philippines. Fisheries Science 68 (Supplement 1): 341–344. <ext-link xlink:type="simple" ext-link-type="doi" xlink:href="10.2331/fishsci.68.sup1_341">https://doi.org/10.2331/fishsci.68.sup1_341</ext-link></mixed-citation></ref></ref-list></tp:taxon-treatment>
